# Supplementary material for: A natural experiment on the effect of herpes zoster vaccination on dementia
Source: Nature. 2025 Apr 2;641(8062):438–46. doi: 10.1038/s41586-025-08800-x (PMC12058522; doi:10.1038/s41586-025-08800-x)
Supplement: Supplementary file 3 — All Read and ICD-10 codes used throughout the analysis. [file 41586_2025_8800_MOESM3_ESM.txt]

"condition" "description" "type" "code"
"addison" "addison disease" "ICD10" "E271"
"addison" "addison disease" "ICD10" "E272"
"addison" "addison disease" "READCODE" "C1540"
"addison" "addison disease" "READCODE" "C1541"
"addison" "addison disease" "READCODE" "C1546"
"af" "atrial fibrillation" "ICD10" "I48"
"af" "atrial fibrillation" "ICD10" "I480"
"af" "atrial fibrillation" "ICD10" "I481"
"af" "atrial fibrillation" "ICD10" "I482"
"af" "atrial fibrillation" "ICD10" "I483"
"af" "atrial fibrillation" "ICD10" "I484"
"af" "atrial fibrillation" "ICD10" "I489"
"af" "atrial fibrillation" "ICD10" "I48X"
"af" "atrial fibrillation" "READCODE" "14AN."
"af" "atrial fibrillation" "READCODE" "14AR."
"af" "atrial fibrillation" "READCODE" "212R."
"af" "atrial fibrillation" "READCODE" "3272."
"af" "atrial fibrillation" "READCODE" "3273."
"af" "atrial fibrillation" "READCODE" "662S."
"af" "atrial fibrillation" "READCODE" "6A9.."
"af" "atrial fibrillation" "READCODE" "9Os.."
"af" "atrial fibrillation" "READCODE" "9Os0."
"af" "atrial fibrillation" "READCODE" "9Os1."
"af" "atrial fibrillation" "READCODE" "9Os2."
"af" "atrial fibrillation" "READCODE" "9Os3."
"af" "atrial fibrillation" "READCODE" "9Os4."
"af" "atrial fibrillation" "READCODE" "9hF.."
"af" "atrial fibrillation" "READCODE" "9hF0."
"af" "atrial fibrillation" "READCODE" "9hF1."
"af" "atrial fibrillation" "READCODE" "G573."
"af" "atrial fibrillation" "READCODE" "G5730"
"af" "atrial fibrillation" "READCODE" "G5731"
"af" "atrial fibrillation" "READCODE" "G5732"
"af" "atrial fibrillation" "READCODE" "G5733"
"af" "atrial fibrillation" "READCODE" "G5734"
"af" "atrial fibrillation" "READCODE" "G5735"
"af" "atrial fibrillation" "READCODE" "G5736"
"af" "atrial fibrillation" "READCODE" "G5737"
"af" "atrial fibrillation" "READCODE" "G5738"
"af" "atrial fibrillation" "READCODE" "G5739"
"af" "atrial fibrillation" "READCODE" "G573z"
"alcohol" "alcohol" "ICD10" "E244"
"alcohol" "alcohol" "ICD10" "E512"
"alcohol" "alcohol" "ICD10" "F10"
"alcohol" "alcohol" "ICD10" "F100"
"alcohol" "alcohol" "ICD10" "F101"
"alcohol" "alcohol" "ICD10" "F102"
"alcohol" "alcohol" "ICD10" "F103"
"alcohol" "alcohol" "ICD10" "F104"
"alcohol" "alcohol" "ICD10" "F105"
"alcohol" "alcohol" "ICD10" "F106"
"alcohol" "alcohol" "ICD10" "F107"
"alcohol" "alcohol" "ICD10" "F108"
"alcohol" "alcohol" "ICD10" "F109"
"alcohol" "alcohol" "ICD10" "G312"
"alcohol" "alcohol" "ICD10" "G621"
"alcohol" "alcohol" "ICD10" "G721"
"alcohol" "alcohol" "ICD10" "I426"
"alcohol" "alcohol" "ICD10" "K292"
"alcohol" "alcohol" "ICD10" "K70"
"alcohol" "alcohol" "ICD10" "K700"
"alcohol" "alcohol" "ICD10" "K701"
"alcohol" "alcohol" "ICD10" "K702"
"alcohol" "alcohol" "ICD10" "K703"
"alcohol" "alcohol" "ICD10" "K704"
"alcohol" "alcohol" "ICD10" "K709"
"alcohol" "alcohol" "ICD10" "K852"
"alcohol" "alcohol" "ICD10" "K860"
"alcohol" "alcohol" "ICD10" "O354"
"alcohol" "alcohol" "ICD10" "T51"
"alcohol" "alcohol" "ICD10" "T510"
"alcohol" "alcohol" "ICD10" "T511"
"alcohol" "alcohol" "ICD10" "T512"
"alcohol" "alcohol" "ICD10" "T513"
"alcohol" "alcohol" "ICD10" "T518"
"alcohol" "alcohol" "ICD10" "T519"
"alcohol" "alcohol" "ICD10" "X45"
"alcohol" "alcohol" "ICD10" "X450"
"alcohol" "alcohol" "ICD10" "X451"
"alcohol" "alcohol" "ICD10" "X452"
"alcohol" "alcohol" "ICD10" "X453"
"alcohol" "alcohol" "ICD10" "X454"
"alcohol" "alcohol" "ICD10" "X455"
"alcohol" "alcohol" "ICD10" "X456"
"alcohol" "alcohol" "ICD10" "X457"
"alcohol" "alcohol" "ICD10" "X458"
"alcohol" "alcohol" "ICD10" "X459"
"alcohol" "alcohol" "ICD10" "X65"
"alcohol" "alcohol" "ICD10" "X650"
"alcohol" "alcohol" "ICD10" "X651"
"alcohol" "alcohol" "ICD10" "X652"
"alcohol" "alcohol" "ICD10" "X653"
"alcohol" "alcohol" "ICD10" "X654"
"alcohol" "alcohol" "ICD10" "X655"
"alcohol" "alcohol" "ICD10" "X656"
"alcohol" "alcohol" "ICD10" "X657"
"alcohol" "alcohol" "ICD10" "X658"
"alcohol" "alcohol" "ICD10" "X659"
"alcohol" "alcohol" "ICD10" "Y15"
"alcohol" "alcohol" "ICD10" "Y150"
"alcohol" "alcohol" "ICD10" "Y151"
"alcohol" "alcohol" "ICD10" "Y152"
"alcohol" "alcohol" "ICD10" "Y153"
"alcohol" "alcohol" "ICD10" "Y154"
"alcohol" "alcohol" "ICD10" "Y155"
"alcohol" "alcohol" "ICD10" "Y156"
"alcohol" "alcohol" "ICD10" "Y157"
"alcohol" "alcohol" "ICD10" "Y158"
"alcohol" "alcohol" "ICD10" "Y159"
"alcohol" "alcohol" "ICD10" "Y573"
"alcohol" "alcohol" "ICD10" "Y904"
"alcohol" "alcohol" "ICD10" "Y905"
"alcohol" "alcohol" "ICD10" "Y906"
"alcohol" "alcohol" "ICD10" "Y907"
"alcohol" "alcohol" "ICD10" "Y908"
"alcohol" "alcohol" "ICD10" "Y912"
"alcohol" "alcohol" "ICD10" "Y913"
"alcohol" "alcohol" "ICD10" "Z502"
"alcohol" "alcohol" "ICD10" "Z714"
"alcohol" "alcohol" "ICD10" "Z721"
"alcohol" "alcohol" "READCODE" "1365."
"alcohol" "alcohol" "READCODE" "1366."
"alcohol" "alcohol" "READCODE" "136P."
"alcohol" "alcohol" "READCODE" "136Q."
"alcohol" "alcohol" "READCODE" "136R."
"alcohol" "alcohol" "READCODE" "136S."
"alcohol" "alcohol" "READCODE" "136T."
"alcohol" "alcohol" "READCODE" "136W."
"alcohol" "alcohol" "READCODE" "136Y."
"alcohol" "alcohol" "READCODE" "136c."
"alcohol" "alcohol" "READCODE" "13Y8."
"alcohol" "alcohol" "READCODE" "1462."
"alcohol" "alcohol" "READCODE" "1B1c."
"alcohol" "alcohol" "READCODE" "38Dz."
"alcohol" "alcohol" "READCODE" "66e.."
"alcohol" "alcohol" "READCODE" "66e0."
"alcohol" "alcohol" "READCODE" "7P221"
"alcohol" "alcohol" "READCODE" "8BA8."
"alcohol" "alcohol" "READCODE" "8BAs."
"alcohol" "alcohol" "READCODE" "8BAu."
"alcohol" "alcohol" "READCODE" "8BAw."
"alcohol" "alcohol" "READCODE" "8CAv."
"alcohol" "alcohol" "READCODE" "8G32."
"alcohol" "alcohol" "READCODE" "8H35."
"alcohol" "alcohol" "READCODE" "8H7p."
"alcohol" "alcohol" "READCODE" "8HkG."
"alcohol" "alcohol" "READCODE" "8HkJ."
"alcohol" "alcohol" "READCODE" "8IAF."
"alcohol" "alcohol" "READCODE" "8IAJ."
"alcohol" "alcohol" "READCODE" "8IAt."
"alcohol" "alcohol" "READCODE" "8IEA."
"alcohol" "alcohol" "READCODE" "9NJz."
"alcohol" "alcohol" "READCODE" "9NN2."
"alcohol" "alcohol" "READCODE" "9NgzH"
"alcohol" "alcohol" "READCODE" "9Nz9."
"alcohol" "alcohol" "READCODE" "9NzA."
"alcohol" "alcohol" "READCODE" "9k1.."
"alcohol" "alcohol" "READCODE" "9k10."
"alcohol" "alcohol" "READCODE" "9k11."
"alcohol" "alcohol" "READCODE" "9k12."
"alcohol" "alcohol" "READCODE" "9k13."
"alcohol" "alcohol" "READCODE" "9k14."
"alcohol" "alcohol" "READCODE" "9k15."
"alcohol" "alcohol" "READCODE" "9k16."
"alcohol" "alcohol" "READCODE" "9k17."
"alcohol" "alcohol" "READCODE" "9k18."
"alcohol" "alcohol" "READCODE" "9k19."
"alcohol" "alcohol" "READCODE" "9k1A."
"alcohol" "alcohol" "READCODE" "9k1B."
"alcohol" "alcohol" "READCODE" "C1505"
"alcohol" "alcohol" "READCODE" "C253."
"alcohol" "alcohol" "READCODE" "E01.."
"alcohol" "alcohol" "READCODE" "E010."
"alcohol" "alcohol" "READCODE" "E011."
"alcohol" "alcohol" "READCODE" "E0110"
"alcohol" "alcohol" "READCODE" "E0111"
"alcohol" "alcohol" "READCODE" "E0112"
"alcohol" "alcohol" "READCODE" "E011z"
"alcohol" "alcohol" "READCODE" "E012."
"alcohol" "alcohol" "READCODE" "E0120"
"alcohol" "alcohol" "READCODE" "E013."
"alcohol" "alcohol" "READCODE" "E014."
"alcohol" "alcohol" "READCODE" "E015."
"alcohol" "alcohol" "READCODE" "E01y."
"alcohol" "alcohol" "READCODE" "E01y0"
"alcohol" "alcohol" "READCODE" "E01yz"
"alcohol" "alcohol" "READCODE" "E01z."
"alcohol" "alcohol" "READCODE" "E23.."
"alcohol" "alcohol" "READCODE" "E230."
"alcohol" "alcohol" "READCODE" "E2300"
"alcohol" "alcohol" "READCODE" "E2301"
"alcohol" "alcohol" "READCODE" "E2302"
"alcohol" "alcohol" "READCODE" "E2303"
"alcohol" "alcohol" "READCODE" "E230z"
"alcohol" "alcohol" "READCODE" "E231."
"alcohol" "alcohol" "READCODE" "E2310"
"alcohol" "alcohol" "READCODE" "E2311"
"alcohol" "alcohol" "READCODE" "E2312"
"alcohol" "alcohol" "READCODE" "E2313"
"alcohol" "alcohol" "READCODE" "E231z"
"alcohol" "alcohol" "READCODE" "E23z."
"alcohol" "alcohol" "READCODE" "E250."
"alcohol" "alcohol" "READCODE" "E2500"
"alcohol" "alcohol" "READCODE" "E2501"
"alcohol" "alcohol" "READCODE" "E2502"
"alcohol" "alcohol" "READCODE" "E2503"
"alcohol" "alcohol" "READCODE" "E250z"
"alcohol" "alcohol" "READCODE" "Eu10."
"alcohol" "alcohol" "READCODE" "Eu100"
"alcohol" "alcohol" "READCODE" "Eu101"
"alcohol" "alcohol" "READCODE" "Eu102"
"alcohol" "alcohol" "READCODE" "Eu103"
"alcohol" "alcohol" "READCODE" "Eu104"
"alcohol" "alcohol" "READCODE" "Eu105"
"alcohol" "alcohol" "READCODE" "Eu106"
"alcohol" "alcohol" "READCODE" "Eu107"
"alcohol" "alcohol" "READCODE" "Eu108"
"alcohol" "alcohol" "READCODE" "Eu10y"
"alcohol" "alcohol" "READCODE" "Eu10z"
"alcohol" "alcohol" "READCODE" "F11x0"
"alcohol" "alcohol" "READCODE" "F1440"
"alcohol" "alcohol" "READCODE" "F25B."
"alcohol" "alcohol" "READCODE" "F375."
"alcohol" "alcohol" "READCODE" "F3941"
"alcohol" "alcohol" "READCODE" "G555."
"alcohol" "alcohol" "READCODE" "G8523"
"alcohol" "alcohol" "READCODE" "J153."
"alcohol" "alcohol" "READCODE" "J610."
"alcohol" "alcohol" "READCODE" "J611."
"alcohol" "alcohol" "READCODE" "J612."
"alcohol" "alcohol" "READCODE" "J6120"
"alcohol" "alcohol" "READCODE" "J613."
"alcohol" "alcohol" "READCODE" "J6130"
"alcohol" "alcohol" "READCODE" "J617."
"alcohol" "alcohol" "READCODE" "J6170"
"alcohol" "alcohol" "READCODE" "J6708"
"alcohol" "alcohol" "READCODE" "J6710"
"alcohol" "alcohol" "READCODE" "L2553"
"alcohol" "alcohol" "READCODE" "R103."
"alcohol" "alcohol" "READCODE" "SLH3."
"alcohol" "alcohol" "READCODE" "SM0.."
"alcohol" "alcohol" "READCODE" "SM00."
"alcohol" "alcohol" "READCODE" "SM000"
"alcohol" "alcohol" "READCODE" "SM001"
"alcohol" "alcohol" "READCODE" "SM002"
"alcohol" "alcohol" "READCODE" "SM00z"
"alcohol" "alcohol" "READCODE" "SM01."
"alcohol" "alcohol" "READCODE" "SM010"
"alcohol" "alcohol" "READCODE" "SM011"
"alcohol" "alcohol" "READCODE" "SM01z"
"alcohol" "alcohol" "READCODE" "SM02."
"alcohol" "alcohol" "READCODE" "SM020"
"alcohol" "alcohol" "READCODE" "SM021"
"alcohol" "alcohol" "READCODE" "SM022"
"alcohol" "alcohol" "READCODE" "SM02z"
"alcohol" "alcohol" "READCODE" "SM03."
"alcohol" "alcohol" "READCODE" "SM030"
"alcohol" "alcohol" "READCODE" "SM031"
"alcohol" "alcohol" "READCODE" "SM032"
"alcohol" "alcohol" "READCODE" "SM03z"
"alcohol" "alcohol" "READCODE" "SM0y."
"alcohol" "alcohol" "READCODE" "SM0z."
"alcohol" "alcohol" "READCODE" "SyuG0"
"alcohol" "alcohol" "READCODE" "T900."
"alcohol" "alcohol" "READCODE" "T9010"
"alcohol" "alcohol" "READCODE" "T9011"
"alcohol" "alcohol" "READCODE" "T902."
"alcohol" "alcohol" "READCODE" "T9020"
"alcohol" "alcohol" "READCODE" "T9021"
"alcohol" "alcohol" "READCODE" "T902z"
"alcohol" "alcohol" "READCODE" "T903."
"alcohol" "alcohol" "READCODE" "T9030"
"alcohol" "alcohol" "READCODE" "T9031"
"alcohol" "alcohol" "READCODE" "T9032"
"alcohol" "alcohol" "READCODE" "T9033"
"alcohol" "alcohol" "READCODE" "T903z"
"alcohol" "alcohol" "READCODE" "T904."
"alcohol" "alcohol" "READCODE" "U1A9."
"alcohol" "alcohol" "READCODE" "U1A90"
"alcohol" "alcohol" "READCODE" "U1A91"
"alcohol" "alcohol" "READCODE" "U1A92"
"alcohol" "alcohol" "READCODE" "U1A93"
"alcohol" "alcohol" "READCODE" "U1A94"
"alcohol" "alcohol" "READCODE" "U1A95"
"alcohol" "alcohol" "READCODE" "U1A96"
"alcohol" "alcohol" "READCODE" "U1A97"
"alcohol" "alcohol" "READCODE" "U1A9y"
"alcohol" "alcohol" "READCODE" "U1A9z"
"alcohol" "alcohol" "READCODE" "U209."
"alcohol" "alcohol" "READCODE" "U2090"
"alcohol" "alcohol" "READCODE" "U2091"
"alcohol" "alcohol" "READCODE" "U2092"
"alcohol" "alcohol" "READCODE" "U2093"
"alcohol" "alcohol" "READCODE" "U2094"
"alcohol" "alcohol" "READCODE" "U2095"
"alcohol" "alcohol" "READCODE" "U2096"
"alcohol" "alcohol" "READCODE" "U2097"
"alcohol" "alcohol" "READCODE" "U209y"
"alcohol" "alcohol" "READCODE" "U209z"
"alcohol" "alcohol" "READCODE" "U409."
"alcohol" "alcohol" "READCODE" "U4090"
"alcohol" "alcohol" "READCODE" "U4091"
"alcohol" "alcohol" "READCODE" "U4092"
"alcohol" "alcohol" "READCODE" "U4093"
"alcohol" "alcohol" "READCODE" "U4094"
"alcohol" "alcohol" "READCODE" "U4095"
"alcohol" "alcohol" "READCODE" "U4096"
"alcohol" "alcohol" "READCODE" "U4097"
"alcohol" "alcohol" "READCODE" "U409y"
"alcohol" "alcohol" "READCODE" "U409z"
"alcohol" "alcohol" "READCODE" "U60H3"
"alcohol" "alcohol" "READCODE" "U804."
"alcohol" "alcohol" "READCODE" "U805."
"alcohol" "alcohol" "READCODE" "U806."
"alcohol" "alcohol" "READCODE" "U807."
"alcohol" "alcohol" "READCODE" "U808."
"alcohol" "alcohol" "READCODE" "U812."
"alcohol" "alcohol" "READCODE" "U813."
"alcohol" "alcohol" "READCODE" "ZV113"
"alcohol" "alcohol" "READCODE" "ZV57A"
"alcohol" "alcohol" "READCODE" "ZV6D6"
"alcohol" "alcohol" "READCODE" "du1.."
"alcohol" "alcohol" "READCODE" "du11."
"alcohol" "alcohol" "READCODE" "du12."
"alcohol" "alcohol" "READCODE" "du5.."
"alcohol" "alcohol" "READCODE" "du51."
"alcohol" "alcohol" "READCODE" "du52."
"anaphylaxis" "anaphylaxis" "ICD10" "D690"
"anaphylaxis" "anaphylaxis" "ICD10" "N058"
"anaphylaxis" "anaphylaxis" "ICD10" "T634"
"anaphylaxis" "anaphylaxis" "ICD10" "T780"
"anaphylaxis" "anaphylaxis" "ICD10" "T782"
"anaphylaxis" "anaphylaxis" "ICD10" "T886"
"anaphylaxis" "anaphylaxis" "ICD10" "Z910"
"anaphylaxis" "anaphylaxis" "READCODE" "D3100"
"anaphylaxis" "anaphylaxis" "READCODE" "K0323"
"anaphylaxis" "anaphylaxis" "READCODE" "SN50."
"anaphylaxis" "anaphylaxis" "READCODE" "SN500"
"anaphylaxis" "anaphylaxis" "READCODE" "SN501"
"anaphylaxis" "anaphylaxis" "READCODE" "SN593"
"anaphylaxis" "anaphylaxis" "READCODE" "SN594"
"anaphylaxis" "anaphylaxis" "READCODE" "ZV1B3"
"angioedema" "angioedema" "ICD10" "T783"
"angioedema" "angioedema" "READCODE" "SN51."
"ankylosingspondylitis" "ankylosing spondylitis" "ICD10" "M081"
"ankylosingspondylitis" "ankylosing spondylitis" "ICD10" "M45"
"ankylosingspondylitis" "ankylosing spondylitis" "ICD10" "M450"
"ankylosingspondylitis" "ankylosing spondylitis" "ICD10" "M451"
"ankylosingspondylitis" "ankylosing spondylitis" "ICD10" "M452"
"ankylosingspondylitis" "ankylosing spondylitis" "ICD10" "M454"
"ankylosingspondylitis" "ankylosing spondylitis" "ICD10" "M459"
"ankylosingspondylitis" "ankylosing spondylitis" "ICD10" "M45X"
"ankylosingspondylitis" "ankylosing spondylitis" "READCODE" "N0400"
"ankylosingspondylitis" "ankylosing spondylitis" "READCODE" "N0401"
"ankylosingspondylitis" "ankylosing spondylitis" "READCODE" "N0450"
"ankylosingspondylitis" "ankylosing spondylitis" "READCODE" "N100."
"antiviral" "antiviral" "READCODE" "ei11."
"antiviral" "antiviral" "READCODE" "ei12."
"antiviral" "antiviral" "READCODE" "ei13."
"antiviral" "antiviral" "READCODE" "ei14."
"antiviral" "antiviral" "READCODE" "ei15."
"antiviral" "antiviral" "READCODE" "ei16."
"antiviral" "antiviral" "READCODE" "ei17."
"antiviral" "antiviral" "READCODE" "ei18."
"antiviral" "antiviral" "READCODE" "ei1a."
"antiviral" "antiviral" "READCODE" "ei1c."
"antiviral" "antiviral" "READCODE" "ei1d."
"antiviral" "antiviral" "READCODE" "ei1f."
"antiviral" "antiviral" "READCODE" "ei1g."
"antiviral" "antiviral" "READCODE" "ei1h."
"antiviral" "antiviral" "READCODE" "ei1j."
"antiviral" "antiviral" "READCODE" "ei1k."
"antiviral" "antiviral" "READCODE" "ei1l."
"antiviral" "antiviral" "READCODE" "ei1m."
"antiviral" "antiviral" "READCODE" "ei1n."
"antiviral" "antiviral" "READCODE" "ei1o."
"antiviral" "antiviral" "READCODE" "ei1p."
"antiviral" "antiviral" "READCODE" "ei1q."
"antiviral" "antiviral" "READCODE" "ei1r."
"antiviral" "antiviral" "READCODE" "ei1s."
"antiviral" "antiviral" "READCODE" "ei1t."
"antiviral" "antiviral" "READCODE" "ei1v."
"antiviral" "antiviral" "READCODE" "ei31."
"antiviral" "antiviral" "READCODE" "ei32."
"antiviral" "antiviral" "READCODE" "ei91."
"antiviral" "antiviral" "READCODE" "ei92."
"antiviral" "antiviral" "READCODE" "ei93."
"antiviral" "antiviral" "READCODE" "ei94."
"antiviral" "antiviral" "READCODE" "ei95."
"antiviral" "antiviral" "READCODE" "ei96."
"antiviral" "antiviral" "READCODE" "ei97."
"antiviral" "antiviral" "READCODE" "ei98."
"antiviral" "antiviral" "READCODE" "eiC.."
"antiviral" "antiviral" "READCODE" "eiC1."
"antiviral" "antiviral" "READCODE" "eiC2."
"antiviral" "antiviral" "READCODE" "eiC3."
"antiviral" "antiviral" "READCODE" "eiC4."
"aspirin" "aspirin" "READCODE" "bu2.."
"aspirin" "aspirin" "READCODE" "bu21."
"aspirin" "aspirin" "READCODE" "bu22."
"aspirin" "aspirin" "READCODE" "bu23."
"aspirin" "aspirin" "READCODE" "bu24."
"aspirin" "aspirin" "READCODE" "bu25."
"aspirin" "aspirin" "READCODE" "bu27."
"aspirin" "aspirin" "READCODE" "bu28."
"aspirin" "aspirin" "READCODE" "bu29."
"aspirin" "aspirin" "READCODE" "bu2A."
"aspirin" "aspirin" "READCODE" "bu2B."
"aspirin" "aspirin" "READCODE" "bu2C."
"aspirin" "aspirin" "READCODE" "bu2D."
"aspirin" "aspirin" "READCODE" "bu2E."
"aspirin" "aspirin" "READCODE" "bu2F."
"aspirin" "aspirin" "READCODE" "bu2G."
"aspirin" "aspirin" "READCODE" "bu2H."
"aspirin" "aspirin" "READCODE" "bu2I."
"aspirin" "aspirin" "READCODE" "bu2K."
"aspirin" "aspirin" "READCODE" "bu2a."
"aspirin" "aspirin" "READCODE" "bu2b."
"aspirin" "aspirin" "READCODE" "bu2c."
"aspirin" "aspirin" "READCODE" "di1.."
"aspirin" "aspirin" "READCODE" "di11."
"aspirin" "aspirin" "READCODE" "di12."
"aspirin" "aspirin" "READCODE" "di13."
"aspirin" "aspirin" "READCODE" "di14."
"aspirin" "aspirin" "READCODE" "di18."
"aspirin" "aspirin" "READCODE" "di19."
"aspirin" "aspirin" "READCODE" "di1a."
"aspirin" "aspirin" "READCODE" "di1c."
"aspirin" "aspirin" "READCODE" "di1d."
"aspirin" "aspirin" "READCODE" "di1e."
"aspirin" "aspirin" "READCODE" "di1f."
"aspirin" "aspirin" "READCODE" "di1g."
"aspirin" "aspirin" "READCODE" "di1h."
"aspirin" "aspirin" "READCODE" "di1i."
"aspirin" "aspirin" "READCODE" "di1k."
"aspirin" "aspirin" "READCODE" "di1m."
"aspirin" "aspirin" "READCODE" "di1n."
"aspirin" "aspirin" "READCODE" "di1o."
"aspirin" "aspirin" "READCODE" "di1r."
"aspirin" "aspirin" "READCODE" "j11.."
"aspirin" "aspirin" "READCODE" "j111."
"aspirin" "aspirin" "READCODE" "j112."
"asthma" "asthma" "ICD10" "J448"
"asthma" "asthma" "ICD10" "J450"
"asthma" "asthma" "ICD10" "J451"
"asthma" "asthma" "ICD10" "J458"
"asthma" "asthma" "ICD10" "J459"
"asthma" "asthma" "ICD10" "J46X"
"asthma" "asthma" "ICD10" "J678"
"asthma" "asthma" "ICD10" "J698"
"asthma" "asthma" "ICD10" "Y556"
"asthma" "asthma" "READCODE" "1781."
"asthma" "asthma" "READCODE" "1782."
"asthma" "asthma" "READCODE" "1783."
"asthma" "asthma" "READCODE" "1785."
"asthma" "asthma" "READCODE" "1786."
"asthma" "asthma" "READCODE" "1788."
"asthma" "asthma" "READCODE" "178A."
"asthma" "asthma" "READCODE" "1O2.."
"asthma" "asthma" "READCODE" "663.."
"asthma" "asthma" "READCODE" "6636."
"asthma" "asthma" "READCODE" "6638."
"asthma" "asthma" "READCODE" "6639."
"asthma" "asthma" "READCODE" "663J."
"asthma" "asthma" "READCODE" "663K."
"asthma" "asthma" "READCODE" "663R."
"asthma" "asthma" "READCODE" "663S."
"asthma" "asthma" "READCODE" "663T."
"asthma" "asthma" "READCODE" "663U."
"asthma" "asthma" "READCODE" "663V0"
"asthma" "asthma" "READCODE" "663V1"
"asthma" "asthma" "READCODE" "663V2"
"asthma" "asthma" "READCODE" "663V3"
"asthma" "asthma" "READCODE" "663X."
"asthma" "asthma" "READCODE" "663Z."
"asthma" "asthma" "READCODE" "663j."
"asthma" "asthma" "READCODE" "663k."
"asthma" "asthma" "READCODE" "663r."
"asthma" "asthma" "READCODE" "663s."
"asthma" "asthma" "READCODE" "663t."
"asthma" "asthma" "READCODE" "663u."
"asthma" "asthma" "READCODE" "663x."
"asthma" "asthma" "READCODE" "663z."
"asthma" "asthma" "READCODE" "H3120"
"asthma" "asthma" "READCODE" "H33.."
"asthma" "asthma" "READCODE" "H330."
"asthma" "asthma" "READCODE" "H3300"
"asthma" "asthma" "READCODE" "H3301"
"asthma" "asthma" "READCODE" "H330z"
"asthma" "asthma" "READCODE" "H331."
"asthma" "asthma" "READCODE" "H3310"
"asthma" "asthma" "READCODE" "H3311"
"asthma" "asthma" "READCODE" "H331z"
"asthma" "asthma" "READCODE" "H332."
"asthma" "asthma" "READCODE" "H333."
"asthma" "asthma" "READCODE" "H334."
"asthma" "asthma" "READCODE" "H335."
"asthma" "asthma" "READCODE" "H33z."
"asthma" "asthma" "READCODE" "H33z0"
"asthma" "asthma" "READCODE" "H33z1"
"asthma" "asthma" "READCODE" "H33z2"
"asthma" "asthma" "READCODE" "H33zz"
"asthma" "asthma" "READCODE" "H35y6"
"asthma" "asthma" "READCODE" "H35y7"
"asthma" "asthma" "READCODE" "H47y0"
"asthma" "asthma" "READCODE" "U60F6"
"bmi" "bmi" "READCODE" "22K.."
"breastcancerscreening" "breast cancer screening" "READCODE" "1A81."
"breastcancerscreening" "breast cancer screening" "READCODE" "1A82."
"breastcancerscreening" "breast cancer screening" "READCODE" "1A84."
"breastcancerscreening" "breast cancer screening" "READCODE" "5371."
"breastcancerscreening" "breast cancer screening" "READCODE" "5372."
"breastcancerscreening" "breast cancer screening" "READCODE" "5373."
"breastcancerscreening" "breast cancer screening" "READCODE" "5376."
"breastcancerscreening" "breast cancer screening" "READCODE" "54L3."
"breastcancerscreening" "breast cancer screening" "READCODE" "56B1."
"breastcancerscreening" "breast cancer screening" "READCODE" "585C."
"breastcancerscreening" "breast cancer screening" "READCODE" "5861."
"breastcancerscreening" "breast cancer screening" "READCODE" "6862."
"breastcancerscreening" "breast cancer screening" "READCODE" "68620"
"breastcancerscreening" "breast cancer screening" "READCODE" "68621"
"breastcancerscreening" "breast cancer screening" "READCODE" "6862Z"
"breastcancerscreening" "breast cancer screening" "READCODE" "6865."
"breastcancerscreening" "breast cancer screening" "READCODE" "7P0F."
"breastcancerscreening" "breast cancer screening" "READCODE" "7P0F0"
"breastcancerscreening" "breast cancer screening" "READCODE" "7P0F1"
"breastcancerscreening" "breast cancer screening" "READCODE" "7P0F2"
"breastcancerscreening" "breast cancer screening" "READCODE" "7P0Fy"
"breastcancerscreening" "breast cancer screening" "READCODE" "7P0Fz"
"breastcancerscreening" "breast cancer screening" "READCODE" "8HTI."
"breastcancerscreening" "breast cancer screening" "READCODE" "8HTh."
"breastcancerscreening" "breast cancer screening" "READCODE" "9N0A."
"breastcancerscreening" "breast cancer screening" "READCODE" "9N1y9"
"breastcancerscreening" "breast cancer screening" "READCODE" "9Np2."
"breastcancerscreening" "breast cancer screening" "READCODE" "9OH9."
"breastcancerscreening" "breast cancer screening" "READCODE" "9OHZ."
"breastcancerscreening" "breast cancer screening" "READCODE" "9Oq8."
"breastcancerscreening" "breast cancer screening" "READCODE" "L001."
"breastcancerscreening" "breast cancer screening" "READCODE" "R138."
"breastcancerscreening" "breast cancer screening" "READCODE" "R1380"
"breastcancerscreening" "breast cancer screening" "READCODE" "R138z"
"breastcancerscreening" "breast cancer screening" "READCODE" "ZV761"
"cancerbreast" "cancer breast" "ICD10" "C50"
"cancerbreast" "cancer breast" "ICD10" "C50,"
"cancerbreast" "cancer breast" "ICD10" "C500"
"cancerbreast" "cancer breast" "ICD10" "C501"
"cancerbreast" "cancer breast" "ICD10" "C502"
"cancerbreast" "cancer breast" "ICD10" "C503"
"cancerbreast" "cancer breast" "ICD10" "C504"
"cancerbreast" "cancer breast" "ICD10" "C505"
"cancerbreast" "cancer breast" "ICD10" "C506"
"cancerbreast" "cancer breast" "ICD10" "C508"
"cancerbreast" "cancer breast" "ICD10" "C509"
"cancerbreast" "cancer breast" "ICD10" "C50X"
"cancercolon" "cancer colonrectal" "ICD10" "C18"
"cancercolon" "cancer colonrectal" "ICD10" "C18."
"cancercolon" "cancer colonrectal" "ICD10" "C180"
"cancercolon" "cancer colonrectal" "ICD10" "C181"
"cancercolon" "cancer colonrectal" "ICD10" "C182"
"cancercolon" "cancer colonrectal" "ICD10" "C183"
"cancercolon" "cancer colonrectal" "ICD10" "C184"
"cancercolon" "cancer colonrectal" "ICD10" "C185"
"cancercolon" "cancer colonrectal" "ICD10" "C186"
"cancercolon" "cancer colonrectal" "ICD10" "C187"
"cancercolon" "cancer colonrectal" "ICD10" "C188"
"cancercolon" "cancer colonrectal" "ICD10" "C189"
"cancercolon" "cancer colonrectal" "ICD10" "C18X"
"cancercolon" "cancer colonrectal" "ICD10" "C19"
"cancercolon" "cancer colonrectal" "ICD10" "C19X"
"cancercolon" "cancer colonrectal" "ICD10" "C20"
"cancercolon" "cancer colonrectal" "ICD10" "C20X"
"cancercolon" "cancer colonrectal" "ICD10" "C210"
"cancercolon" "cancer colonrectal" "ICD10" "C211"
"cancercolon" "cancer colonrectal" "ICD10" "C212"
"cancercolon" "cancer colonrectal" "ICD10" "C218"
"cancerlung" "cancer lung" "ICD10" "C33"
"cancerlung" "cancer lung" "ICD10" "C340"
"cancerlung" "cancer lung" "ICD10" "C341"
"cancerlung" "cancer lung" "ICD10" "C342"
"cancerlung" "cancer lung" "ICD10" "C343"
"cancerlung" "cancer lung" "ICD10" "C348"
"cancerlung" "cancer lung" "ICD10" "C349"
"cancerpancreas" "cancer pancreas" "ICD10" "C25"
"cancerpancreas" "cancer pancreas" "ICD10" "C250"
"cancerpancreas" "cancer pancreas" "ICD10" "C251"
"cancerpancreas" "cancer pancreas" "ICD10" "C252"
"cancerpancreas" "cancer pancreas" "ICD10" "C253"
"cancerpancreas" "cancer pancreas" "ICD10" "C254"
"cancerpancreas" "cancer pancreas" "ICD10" "C257"
"cancerpancreas" "cancer pancreas" "ICD10" "C258"
"cancerpancreas" "cancer pancreas" "ICD10" "C259"
"cancerprostate" "cancer prostate" "ICD10" "C61"
"cancerprostate" "cancer prostate" "ICD10" "C61."
"cancerprostate" "cancer prostate" "ICD10" "C619"
"cancerprostate" "cancer prostate" "ICD10" "C61X"
"cevd" "cerebrovascular disease" "ICD10" "G45"
"cevd" "cerebrovascular disease" "ICD10" "G450"
"cevd" "cerebrovascular disease" "ICD10" "G451"
"cevd" "cerebrovascular disease" "ICD10" "G452"
"cevd" "cerebrovascular disease" "ICD10" "G453"
"cevd" "cerebrovascular disease" "ICD10" "G454"
"cevd" "cerebrovascular disease" "ICD10" "G458"
"cevd" "cerebrovascular disease" "ICD10" "G459"
"cevd" "cerebrovascular disease" "ICD10" "G46"
"cevd" "cerebrovascular disease" "ICD10" "G460"
"cevd" "cerebrovascular disease" "ICD10" "G461"
"cevd" "cerebrovascular disease" "ICD10" "G462"
"cevd" "cerebrovascular disease" "ICD10" "G463"
"cevd" "cerebrovascular disease" "ICD10" "G464"
"cevd" "cerebrovascular disease" "ICD10" "G465"
"cevd" "cerebrovascular disease" "ICD10" "G466"
"cevd" "cerebrovascular disease" "ICD10" "G467"
"cevd" "cerebrovascular disease" "ICD10" "G468"
"cevd" "cerebrovascular disease" "READCODE" "1477."
"cevd" "cerebrovascular disease" "READCODE" "14A7."
"cevd" "cerebrovascular disease" "READCODE" "662M."
"cevd" "cerebrovascular disease" "READCODE" "662M1"
"cevd" "cerebrovascular disease" "READCODE" "662M2"
"cevd" "cerebrovascular disease" "READCODE" "70043"
"cevd" "cerebrovascular disease" "READCODE" "F11x2"
"cevd" "cerebrovascular disease" "READCODE" "G6..."
"cevd" "cerebrovascular disease" "READCODE" "G60.."
"cevd" "cerebrovascular disease" "READCODE" "G600."
"cevd" "cerebrovascular disease" "READCODE" "G601."
"cevd" "cerebrovascular disease" "READCODE" "G602."
"cevd" "cerebrovascular disease" "READCODE" "G603."
"cevd" "cerebrovascular disease" "READCODE" "G604."
"cevd" "cerebrovascular disease" "READCODE" "G605."
"cevd" "cerebrovascular disease" "READCODE" "G606."
"cevd" "cerebrovascular disease" "READCODE" "G60X."
"cevd" "cerebrovascular disease" "READCODE" "G60z."
"cevd" "cerebrovascular disease" "READCODE" "G61.."
"cevd" "cerebrovascular disease" "READCODE" "G610."
"cevd" "cerebrovascular disease" "READCODE" "G611."
"cevd" "cerebrovascular disease" "READCODE" "G612."
"cevd" "cerebrovascular disease" "READCODE" "G613."
"cevd" "cerebrovascular disease" "READCODE" "G614."
"cevd" "cerebrovascular disease" "READCODE" "G615."
"cevd" "cerebrovascular disease" "READCODE" "G616."
"cevd" "cerebrovascular disease" "READCODE" "G617."
"cevd" "cerebrovascular disease" "READCODE" "G618."
"cevd" "cerebrovascular disease" "READCODE" "G619."
"cevd" "cerebrovascular disease" "READCODE" "G61X."
"cevd" "cerebrovascular disease" "READCODE" "G61X0"
"cevd" "cerebrovascular disease" "READCODE" "G61X1"
"cevd" "cerebrovascular disease" "READCODE" "G61z."
"cevd" "cerebrovascular disease" "READCODE" "G62.."
"cevd" "cerebrovascular disease" "READCODE" "G620."
"cevd" "cerebrovascular disease" "READCODE" "G621."
"cevd" "cerebrovascular disease" "READCODE" "G622."
"cevd" "cerebrovascular disease" "READCODE" "G623."
"cevd" "cerebrovascular disease" "READCODE" "G62z."
"cevd" "cerebrovascular disease" "READCODE" "G63.."
"cevd" "cerebrovascular disease" "READCODE" "G630."
"cevd" "cerebrovascular disease" "READCODE" "G631."
"cevd" "cerebrovascular disease" "READCODE" "G632."
"cevd" "cerebrovascular disease" "READCODE" "G633."
"cevd" "cerebrovascular disease" "READCODE" "G634."
"cevd" "cerebrovascular disease" "READCODE" "G63y."
"cevd" "cerebrovascular disease" "READCODE" "G63y0"
"cevd" "cerebrovascular disease" "READCODE" "G63y1"
"cevd" "cerebrovascular disease" "READCODE" "G63z."
"cevd" "cerebrovascular disease" "READCODE" "G64.."
"cevd" "cerebrovascular disease" "READCODE" "G640."
"cevd" "cerebrovascular disease" "READCODE" "G6400"
"cevd" "cerebrovascular disease" "READCODE" "G641."
"cevd" "cerebrovascular disease" "READCODE" "G6410"
"cevd" "cerebrovascular disease" "READCODE" "G64z."
"cevd" "cerebrovascular disease" "READCODE" "G64z0"
"cevd" "cerebrovascular disease" "READCODE" "G64z1"
"cevd" "cerebrovascular disease" "READCODE" "G64z2"
"cevd" "cerebrovascular disease" "READCODE" "G64z3"
"cevd" "cerebrovascular disease" "READCODE" "G64z4"
"cevd" "cerebrovascular disease" "READCODE" "G65.."
"cevd" "cerebrovascular disease" "READCODE" "G650."
"cevd" "cerebrovascular disease" "READCODE" "G651."
"cevd" "cerebrovascular disease" "READCODE" "G6510"
"cevd" "cerebrovascular disease" "READCODE" "G652."
"cevd" "cerebrovascular disease" "READCODE" "G653."
"cevd" "cerebrovascular disease" "READCODE" "G654."
"cevd" "cerebrovascular disease" "READCODE" "G655."
"cevd" "cerebrovascular disease" "READCODE" "G656."
"cevd" "cerebrovascular disease" "READCODE" "G657."
"cevd" "cerebrovascular disease" "READCODE" "G65y."
"cevd" "cerebrovascular disease" "READCODE" "G65z."
"cevd" "cerebrovascular disease" "READCODE" "G65z0"
"cevd" "cerebrovascular disease" "READCODE" "G65z1"
"cevd" "cerebrovascular disease" "READCODE" "G65zz"
"cevd" "cerebrovascular disease" "READCODE" "G66.."
"cevd" "cerebrovascular disease" "READCODE" "G660."
"cevd" "cerebrovascular disease" "READCODE" "G661."
"cevd" "cerebrovascular disease" "READCODE" "G662."
"cevd" "cerebrovascular disease" "READCODE" "G663."
"cevd" "cerebrovascular disease" "READCODE" "G664."
"cevd" "cerebrovascular disease" "READCODE" "G665."
"cevd" "cerebrovascular disease" "READCODE" "G666."
"cevd" "cerebrovascular disease" "READCODE" "G667."
"cevd" "cerebrovascular disease" "READCODE" "G668."
"cevd" "cerebrovascular disease" "READCODE" "G669."
"cevd" "cerebrovascular disease" "READCODE" "G67.."
"cevd" "cerebrovascular disease" "READCODE" "G670."
"cevd" "cerebrovascular disease" "READCODE" "G671."
"cevd" "cerebrovascular disease" "READCODE" "G6710"
"cevd" "cerebrovascular disease" "READCODE" "G6711"
"cevd" "cerebrovascular disease" "READCODE" "G671z"
"cevd" "cerebrovascular disease" "READCODE" "G672."
"cevd" "cerebrovascular disease" "READCODE" "G673."
"cevd" "cerebrovascular disease" "READCODE" "G6730"
"cevd" "cerebrovascular disease" "READCODE" "G6731"
"cevd" "cerebrovascular disease" "READCODE" "G6732"
"cevd" "cerebrovascular disease" "READCODE" "G6733"
"cevd" "cerebrovascular disease" "READCODE" "G674."
"cevd" "cerebrovascular disease" "READCODE" "G6740"
"cevd" "cerebrovascular disease" "READCODE" "G675."
"cevd" "cerebrovascular disease" "READCODE" "G676."
"cevd" "cerebrovascular disease" "READCODE" "G6760"
"cevd" "cerebrovascular disease" "READCODE" "G677."
"cevd" "cerebrovascular disease" "READCODE" "G6770"
"cevd" "cerebrovascular disease" "READCODE" "G6771"
"cevd" "cerebrovascular disease" "READCODE" "G6772"
"cevd" "cerebrovascular disease" "READCODE" "G6773"
"cevd" "cerebrovascular disease" "READCODE" "G6774"
"cevd" "cerebrovascular disease" "READCODE" "G678."
"cevd" "cerebrovascular disease" "READCODE" "G679."
"cevd" "cerebrovascular disease" "READCODE" "G67A."
"cevd" "cerebrovascular disease" "READCODE" "G67B."
"cevd" "cerebrovascular disease" "READCODE" "G67y."
"cevd" "cerebrovascular disease" "READCODE" "G67z."
"cevd" "cerebrovascular disease" "READCODE" "G68.."
"cevd" "cerebrovascular disease" "READCODE" "G680."
"cevd" "cerebrovascular disease" "READCODE" "G681."
"cevd" "cerebrovascular disease" "READCODE" "G682."
"cevd" "cerebrovascular disease" "READCODE" "G683."
"cevd" "cerebrovascular disease" "READCODE" "G68W."
"cevd" "cerebrovascular disease" "READCODE" "G68X."
"cevd" "cerebrovascular disease" "READCODE" "G6W.."
"cevd" "cerebrovascular disease" "READCODE" "G6X.."
"cevd" "cerebrovascular disease" "READCODE" "G6y.."
"cevd" "cerebrovascular disease" "READCODE" "G6z.."
"cevd" "cerebrovascular disease" "READCODE" "Gyu6."
"cevd" "cerebrovascular disease" "READCODE" "Gyu60"
"cevd" "cerebrovascular disease" "READCODE" "Gyu61"
"cevd" "cerebrovascular disease" "READCODE" "Gyu62"
"cevd" "cerebrovascular disease" "READCODE" "Gyu63"
"cevd" "cerebrovascular disease" "READCODE" "Gyu64"
"cevd" "cerebrovascular disease" "READCODE" "Gyu65"
"cevd" "cerebrovascular disease" "READCODE" "Gyu66"
"cevd" "cerebrovascular disease" "READCODE" "Gyu67"
"cevd" "cerebrovascular disease" "READCODE" "Gyu68"
"cevd" "cerebrovascular disease" "READCODE" "Gyu69"
"cevd" "cerebrovascular disease" "READCODE" "Gyu6A"
"cevd" "cerebrovascular disease" "READCODE" "Gyu6B"
"cevd" "cerebrovascular disease" "READCODE" "Gyu6C"
"cevd" "cerebrovascular disease" "READCODE" "Gyu6D"
"cevd" "cerebrovascular disease" "READCODE" "Gyu6E"
"cevd" "cerebrovascular disease" "READCODE" "Gyu6F"
"cevd" "cerebrovascular disease" "READCODE" "Gyu6G"
"cevd" "cerebrovascular disease" "READCODE" "S62.."
"cevd" "cerebrovascular disease" "READCODE" "S620."
"cevd" "cerebrovascular disease" "READCODE" "S6200"
"cevd" "cerebrovascular disease" "READCODE" "S6201"
"cevd" "cerebrovascular disease" "READCODE" "S6202"
"cevd" "cerebrovascular disease" "READCODE" "S6203"
"cevd" "cerebrovascular disease" "READCODE" "S6204"
"cevd" "cerebrovascular disease" "READCODE" "S6205"
"cevd" "cerebrovascular disease" "READCODE" "S6206"
"cevd" "cerebrovascular disease" "READCODE" "S620z"
"cevd" "cerebrovascular disease" "READCODE" "S621."
"cevd" "cerebrovascular disease" "READCODE" "S6210"
"cevd" "cerebrovascular disease" "READCODE" "S6211"
"cevd" "cerebrovascular disease" "READCODE" "S6212"
"cevd" "cerebrovascular disease" "READCODE" "S6213"
"cevd" "cerebrovascular disease" "READCODE" "S6214"
"cevd" "cerebrovascular disease" "READCODE" "S6215"
"cevd" "cerebrovascular disease" "READCODE" "S6216"
"cevd" "cerebrovascular disease" "READCODE" "S621z"
"cevd" "cerebrovascular disease" "READCODE" "S622."
"cevd" "cerebrovascular disease" "READCODE" "S6220"
"cevd" "cerebrovascular disease" "READCODE" "S6221"
"cevd" "cerebrovascular disease" "READCODE" "S6222"
"cevd" "cerebrovascular disease" "READCODE" "S6223"
"cevd" "cerebrovascular disease" "READCODE" "S6224"
"cevd" "cerebrovascular disease" "READCODE" "S6225"
"cevd" "cerebrovascular disease" "READCODE" "S6226"
"cevd" "cerebrovascular disease" "READCODE" "S622z"
"cevd" "cerebrovascular disease" "READCODE" "S623."
"cevd" "cerebrovascular disease" "READCODE" "S6230"
"cevd" "cerebrovascular disease" "READCODE" "S6231"
"cevd" "cerebrovascular disease" "READCODE" "S6232"
"cevd" "cerebrovascular disease" "READCODE" "S6233"
"cevd" "cerebrovascular disease" "READCODE" "S6234"
"cevd" "cerebrovascular disease" "READCODE" "S6235"
"cevd" "cerebrovascular disease" "READCODE" "S6236"
"cevd" "cerebrovascular disease" "READCODE" "S623z"
"cevd" "cerebrovascular disease" "READCODE" "S624."
"cevd" "cerebrovascular disease" "READCODE" "S6240"
"cevd" "cerebrovascular disease" "READCODE" "S6241"
"cevd" "cerebrovascular disease" "READCODE" "S6242"
"cevd" "cerebrovascular disease" "READCODE" "S6243"
"cevd" "cerebrovascular disease" "READCODE" "S6244"
"cevd" "cerebrovascular disease" "READCODE" "S6245"
"cevd" "cerebrovascular disease" "READCODE" "S6246"
"cevd" "cerebrovascular disease" "READCODE" "S624z"
"cevd" "cerebrovascular disease" "READCODE" "S625."
"cevd" "cerebrovascular disease" "READCODE" "S6250"
"cevd" "cerebrovascular disease" "READCODE" "S6251"
"cevd" "cerebrovascular disease" "READCODE" "S6252"
"cevd" "cerebrovascular disease" "READCODE" "S6253"
"cevd" "cerebrovascular disease" "READCODE" "S6254"
"cevd" "cerebrovascular disease" "READCODE" "S6255"
"cevd" "cerebrovascular disease" "READCODE" "S6256"
"cevd" "cerebrovascular disease" "READCODE" "S625z"
"cevd" "cerebrovascular disease" "READCODE" "S626."
"cevd" "cerebrovascular disease" "READCODE" "S627."
"cevd" "cerebrovascular disease" "READCODE" "S628."
"cevd" "cerebrovascular disease" "READCODE" "S629."
"cevd" "cerebrovascular disease" "READCODE" "S6290"
"cevd" "cerebrovascular disease" "READCODE" "S6291"
"cevd" "cerebrovascular disease" "READCODE" "S62A."
"cevd" "cerebrovascular disease" "READCODE" "S62A0"
"cevd" "cerebrovascular disease" "READCODE" "S62A1"
"cevd" "cerebrovascular disease" "READCODE" "S62z."
"chf" "congestive heart failure" "ICD10" "I110"
"chf" "congestive heart failure" "ICD10" "I130"
"chf" "congestive heart failure" "ICD10" "I132"
"chf" "congestive heart failure" "ICD10" "I50"
"chf" "congestive heart failure" "ICD10" "I500"
"chf" "congestive heart failure" "ICD10" "I501"
"chf" "congestive heart failure" "ICD10" "I509"
"chf" "congestive heart failure" "READCODE" "14A6."
"chf" "congestive heart failure" "READCODE" "14AM."
"chf" "congestive heart failure" "READCODE" "1O1.."
"chf" "congestive heart failure" "READCODE" "388D."
"chf" "congestive heart failure" "READCODE" "661M5"
"chf" "congestive heart failure" "READCODE" "662T."
"chf" "congestive heart failure" "READCODE" "662W."
"chf" "congestive heart failure" "READCODE" "662f."
"chf" "congestive heart failure" "READCODE" "662g."
"chf" "congestive heart failure" "READCODE" "662h."
"chf" "congestive heart failure" "READCODE" "662i."
"chf" "congestive heart failure" "READCODE" "662p."
"chf" "congestive heart failure" "READCODE" "679W1"
"chf" "congestive heart failure" "READCODE" "679X."
"chf" "congestive heart failure" "READCODE" "8B29."
"chf" "congestive heart failure" "READCODE" "8CL3."
"chf" "congestive heart failure" "READCODE" "8CMK."
"chf" "congestive heart failure" "READCODE" "8CMW8"
"chf" "congestive heart failure" "READCODE" "8CeC."
"chf" "congestive heart failure" "READCODE" "8H2S."
"chf" "congestive heart failure" "READCODE" "8HBE."
"chf" "congestive heart failure" "READCODE" "8HHz."
"chf" "congestive heart failure" "READCODE" "8Hk0."
"chf" "congestive heart failure" "READCODE" "9N2p."
"chf" "congestive heart failure" "READCODE" "9N6T."
"chf" "congestive heart failure" "READCODE" "9On.."
"chf" "congestive heart failure" "READCODE" "9On0."
"chf" "congestive heart failure" "READCODE" "9On1."
"chf" "congestive heart failure" "READCODE" "9On2."
"chf" "congestive heart failure" "READCODE" "9On3."
"chf" "congestive heart failure" "READCODE" "9On4."
"chf" "congestive heart failure" "READCODE" "9Or.."
"chf" "congestive heart failure" "READCODE" "9Or0."
"chf" "congestive heart failure" "READCODE" "9Or1."
"chf" "congestive heart failure" "READCODE" "9Or2."
"chf" "congestive heart failure" "READCODE" "9Or3."
"chf" "congestive heart failure" "READCODE" "9Or4."
"chf" "congestive heart failure" "READCODE" "9Or5."
"chf" "congestive heart failure" "READCODE" "9h1.."
"chf" "congestive heart failure" "READCODE" "9h11."
"chf" "congestive heart failure" "READCODE" "9h12."
"chf" "congestive heart failure" "READCODE" "9hH.."
"chf" "congestive heart failure" "READCODE" "9hH0."
"chf" "congestive heart failure" "READCODE" "9hH1."
"chf" "congestive heart failure" "READCODE" "G1yz1"
"chf" "congestive heart failure" "READCODE" "G2101"
"chf" "congestive heart failure" "READCODE" "G2111"
"chf" "congestive heart failure" "READCODE" "G21z1"
"chf" "congestive heart failure" "READCODE" "G232."
"chf" "congestive heart failure" "READCODE" "G234."
"chf" "congestive heart failure" "READCODE" "G400."
"chf" "congestive heart failure" "READCODE" "G41z."
"chf" "congestive heart failure" "READCODE" "G5540"
"chf" "congestive heart failure" "READCODE" "G58.."
"chf" "congestive heart failure" "READCODE" "G580."
"chf" "congestive heart failure" "READCODE" "G5800"
"chf" "congestive heart failure" "READCODE" "G5801"
"chf" "congestive heart failure" "READCODE" "G5802"
"chf" "congestive heart failure" "READCODE" "G5803"
"chf" "congestive heart failure" "READCODE" "G5804"
"chf" "congestive heart failure" "READCODE" "G581."
"chf" "congestive heart failure" "READCODE" "G5810"
"chf" "congestive heart failure" "READCODE" "G582."
"chf" "congestive heart failure" "READCODE" "G583."
"chf" "congestive heart failure" "READCODE" "G584."
"chf" "congestive heart failure" "READCODE" "G58z."
"chf" "congestive heart failure" "READCODE" "G5yy9"
"chf" "congestive heart failure" "READCODE" "G5yyA"
"coeliac" "coeliac disease" "ICD10" "K900"
"coeliac" "coeliac disease" "READCODE" "J690."
"coeliac" "coeliac disease" "READCODE" "J6900"
"coeliac" "coeliac disease" "READCODE" "J6901"
"coeliac" "coeliac disease" "READCODE" "J690z"
"conjunctivitis" "conjunctivitis" "ICD10" "H101"
"conjunctivitis" "conjunctivitis" "ICD10" "H104"
"conjunctivitis" "conjunctivitis" "READCODE" "F4C06"
"conjunctivitis" "conjunctivitis" "READCODE" "F4C13"
"conjunctivitis" "conjunctivitis" "READCODE" "F4C14"
"copd" "chronic obstructive pulmonary disease" "ICD10" "J410"
"copd" "chronic obstructive pulmonary disease" "ICD10" "J411"
"copd" "chronic obstructive pulmonary disease" "ICD10" "J418"
"copd" "chronic obstructive pulmonary disease" "ICD10" "J41X"
"copd" "chronic obstructive pulmonary disease" "ICD10" "J42"
"copd" "chronic obstructive pulmonary disease" "ICD10" "J42X"
"copd" "chronic obstructive pulmonary disease" "ICD10" "J43"
"copd" "chronic obstructive pulmonary disease" "ICD10" "J43."
"copd" "chronic obstructive pulmonary disease" "ICD10" "J430"
"copd" "chronic obstructive pulmonary disease" "ICD10" "J431"
"copd" "chronic obstructive pulmonary disease" "ICD10" "J432"
"copd" "chronic obstructive pulmonary disease" "ICD10" "J438"
"copd" "chronic obstructive pulmonary disease" "ICD10" "J439"
"copd" "chronic obstructive pulmonary disease" "ICD10" "J43X"
"copd" "chronic obstructive pulmonary disease" "ICD10" "J44"
"copd" "chronic obstructive pulmonary disease" "ICD10" "J44."
"copd" "chronic obstructive pulmonary disease" "ICD10" "J440"
"copd" "chronic obstructive pulmonary disease" "ICD10" "J441"
"copd" "chronic obstructive pulmonary disease" "ICD10" "J444"
"copd" "chronic obstructive pulmonary disease" "ICD10" "J445"
"copd" "chronic obstructive pulmonary disease" "ICD10" "J448"
"copd" "chronic obstructive pulmonary disease" "ICD10" "J449"
"copd" "chronic obstructive pulmonary disease" "ICD10" "J44X"
"copd" "chronic obstructive pulmonary disease" "READCODE" "H3..."
"copd" "chronic obstructive pulmonary disease" "READCODE" "H31.."
"copd" "chronic obstructive pulmonary disease" "READCODE" "H310."
"copd" "chronic obstructive pulmonary disease" "READCODE" "H3100"
"copd" "chronic obstructive pulmonary disease" "READCODE" "H310z"
"copd" "chronic obstructive pulmonary disease" "READCODE" "H311."
"copd" "chronic obstructive pulmonary disease" "READCODE" "H3110"
"copd" "chronic obstructive pulmonary disease" "READCODE" "H3111"
"copd" "chronic obstructive pulmonary disease" "READCODE" "H311z"
"copd" "chronic obstructive pulmonary disease" "READCODE" "H312."
"copd" "chronic obstructive pulmonary disease" "READCODE" "H3120"
"copd" "chronic obstructive pulmonary disease" "READCODE" "H3121"
"copd" "chronic obstructive pulmonary disease" "READCODE" "H3123"
"copd" "chronic obstructive pulmonary disease" "READCODE" "H312z"
"copd" "chronic obstructive pulmonary disease" "READCODE" "H313."
"copd" "chronic obstructive pulmonary disease" "READCODE" "H31y."
"copd" "chronic obstructive pulmonary disease" "READCODE" "H31y1"
"copd" "chronic obstructive pulmonary disease" "READCODE" "H31yz"
"copd" "chronic obstructive pulmonary disease" "READCODE" "H31z."
"copd" "chronic obstructive pulmonary disease" "READCODE" "H32.."
"copd" "chronic obstructive pulmonary disease" "READCODE" "H320."
"copd" "chronic obstructive pulmonary disease" "READCODE" "H3200"
"copd" "chronic obstructive pulmonary disease" "READCODE" "H3201"
"copd" "chronic obstructive pulmonary disease" "READCODE" "H3202"
"copd" "chronic obstructive pulmonary disease" "READCODE" "H3203"
"copd" "chronic obstructive pulmonary disease" "READCODE" "H320z"
"copd" "chronic obstructive pulmonary disease" "READCODE" "H321."
"copd" "chronic obstructive pulmonary disease" "READCODE" "H322."
"copd" "chronic obstructive pulmonary disease" "READCODE" "H32y."
"copd" "chronic obstructive pulmonary disease" "READCODE" "H32y0"
"copd" "chronic obstructive pulmonary disease" "READCODE" "H32y1"
"copd" "chronic obstructive pulmonary disease" "READCODE" "H32y2"
"copd" "chronic obstructive pulmonary disease" "READCODE" "H32yz"
"copd" "chronic obstructive pulmonary disease" "READCODE" "H32z."
"copd" "chronic obstructive pulmonary disease" "READCODE" "H36.."
"copd" "chronic obstructive pulmonary disease" "READCODE" "H37.."
"copd" "chronic obstructive pulmonary disease" "READCODE" "H38.."
"copd" "chronic obstructive pulmonary disease" "READCODE" "H3y.."
"copd" "chronic obstructive pulmonary disease" "READCODE" "H3z.."
"dementia" "dementia" "ICD10" "F00"
"dementia" "dementia" "ICD10" "F00"
"dementia" "dementia" "ICD10" "F00,"
"dementia" "dementia" "ICD10" "F00."
"dementia" "dementia" "ICD10" "F000"
"dementia" "dementia" "ICD10" "F000"
"dementia" "dementia" "ICD10" "F001"
"dementia" "dementia" "ICD10" "F001"
"dementia" "dementia" "ICD10" "F002"
"dementia" "dementia" "ICD10" "F002"
"dementia" "dementia" "ICD10" "F003"
"dementia" "dementia" "ICD10" "F004"
"dementia" "dementia" "ICD10" "F007"
"dementia" "dementia" "ICD10" "F008"
"dementia" "dementia" "ICD10" "F009"
"dementia" "dementia" "ICD10" "F009"
"dementia" "dementia" "ICD10" "F00A"
"dementia" "dementia" "ICD10" "F00X"
"dementia" "dementia" "ICD10" "F00`"
"dementia" "dementia" "ICD10" "F01"
"dementia" "dementia" "ICD10" "F01."
"dementia" "dementia" "ICD10" "F010"
"dementia" "dementia" "ICD10" "F011"
"dementia" "dementia" "ICD10" "F012"
"dementia" "dementia" "ICD10" "F013"
"dementia" "dementia" "ICD10" "F018"
"dementia" "dementia" "ICD10" "F019"
"dementia" "dementia" "ICD10" "F01X"
"dementia" "dementia" "ICD10" "F02"
"dementia" "dementia" "ICD10" "F02."
"dementia" "dementia" "ICD10" "F020"
"dementia" "dementia" "ICD10" "F020"
"dementia" "dementia" "ICD10" "F021"
"dementia" "dementia" "ICD10" "F022"
"dementia" "dementia" "ICD10" "F022"
"dementia" "dementia" "ICD10" "F023"
"dementia" "dementia" "ICD10" "F023"
"dementia" "dementia" "ICD10" "F025"
"dementia" "dementia" "ICD10" "F028"
"dementia" "dementia" "ICD10" "F029"
"dementia" "dementia" "ICD10" "F02X"
"dementia" "dementia" "ICD10" "F03"
"dementia" "dementia" "ICD10" "F03."
"dementia" "dementia" "ICD10" "F030"
"dementia" "dementia" "ICD10" "F031"
"dementia" "dementia" "ICD10" "F032"
"dementia" "dementia" "ICD10" "F033"
"dementia" "dementia" "ICD10" "F034"
"dementia" "dementia" "ICD10" "F038"
"dementia" "dementia" "ICD10" "F039"
"dementia" "dementia" "ICD10" "F03X"
"dementia" "dementia" "ICD10" "F051"
"dementia" "dementia" "ICD10" "G30"
"dementia" "dementia" "ICD10" "G30"
"dementia" "dementia" "ICD10" "G30."
"dementia" "dementia" "ICD10" "G300"
"dementia" "dementia" "ICD10" "G300"
"dementia" "dementia" "ICD10" "G301"
"dementia" "dementia" "ICD10" "G301"
"dementia" "dementia" "ICD10" "G308"
"dementia" "dementia" "ICD10" "G308"
"dementia" "dementia" "ICD10" "G309"
"dementia" "dementia" "ICD10" "G309"
"dementia" "dementia" "ICD10" "G30D"
"dementia" "dementia" "ICD10" "G30X"
"dementia" "dementia" "ICD10" "G310"
"dementia" "dementia" "ICD10" "G311"
"dementia" "dementia" "ICD10" "G318"
"dementia" "dementia" "ICD10" "I673"
"dementia" "dementia" "READCODE" "1461."
"dementia" "dementia" "READCODE" "38C13"
"dementia" "dementia" "READCODE" "3AE3."
"dementia" "dementia" "READCODE" "3AE4."
"dementia" "dementia" "READCODE" "3AE5."
"dementia" "dementia" "READCODE" "3AE6."
"dementia" "dementia" "READCODE" "66h.."
"dementia" "dementia" "READCODE" "6AB.."
"dementia" "dementia" "READCODE" "8BM02"
"dementia" "dementia" "READCODE" "8CMG2"
"dementia" "dementia" "READCODE" "8CMZ."
"dementia" "dementia" "READCODE" "8CMZ0"
"dementia" "dementia" "READCODE" "8CMZ1"
"dementia" "dementia" "READCODE" "8CMZ2"
"dementia" "dementia" "READCODE" "8CMZ3"
"dementia" "dementia" "READCODE" "8CSA."
"dementia" "dementia" "READCODE" "9Ou.."
"dementia" "dementia" "READCODE" "9Ou1."
"dementia" "dementia" "READCODE" "9Ou2."
"dementia" "dementia" "READCODE" "9Ou3."
"dementia" "dementia" "READCODE" "9Ou4."
"dementia" "dementia" "READCODE" "9Ou5."
"dementia" "dementia" "READCODE" "9hD.."
"dementia" "dementia" "READCODE" "9hD0."
"dementia" "dementia" "READCODE" "9hD1."
"dementia" "dementia" "READCODE" "A411."
"dementia" "dementia" "READCODE" "A4110"
"dementia" "dementia" "READCODE" "E00.."
"dementia" "dementia" "READCODE" "E00..1"
"dementia" "dementia" "READCODE" "E00..11"
"dementia" "dementia" "READCODE" "E00..2"
"dementia" "dementia" "READCODE" "E00..97"
"dementia" "dementia" "READCODE" "E000."
"dementia" "dementia" "READCODE" "E001."
"dementia" "dementia" "READCODE" "E0010"
"dementia" "dementia" "READCODE" "E0011"
"dementia" "dementia" "READCODE" "E0012"
"dementia" "dementia" "READCODE" "E0013"
"dementia" "dementia" "READCODE" "E001z"
"dementia" "dementia" "READCODE" "E002."
"dementia" "dementia" "READCODE" "E0020"
"dementia" "dementia" "READCODE" "E0021"
"dementia" "dementia" "READCODE" "E002z"
"dementia" "dementia" "READCODE" "E003."
"dementia" "dementia" "READCODE" "E004."
"dementia" "dementia" "READCODE" "E004.1"
"dementia" "dementia" "READCODE" "E004.11"
"dementia" "dementia" "READCODE" "E0040"
"dementia" "dementia" "READCODE" "E0041"
"dementia" "dementia" "READCODE" "E0042"
"dementia" "dementia" "READCODE" "E0043"
"dementia" "dementia" "READCODE" "E004z"
"dementia" "dementia" "READCODE" "E012."
"dementia" "dementia" "READCODE" "E012.1"
"dementia" "dementia" "READCODE" "E0120"
"dementia" "dementia" "READCODE" "E02y1"
"dementia" "dementia" "READCODE" "E041."
"dementia" "dementia" "READCODE" "Eu00."
"dementia" "dementia" "READCODE" "Eu000"
"dementia" "dementia" "READCODE" "Eu001"
"dementia" "dementia" "READCODE" "Eu00111"
"dementia" "dementia" "READCODE" "Eu00112"
"dementia" "dementia" "READCODE" "Eu00113"
"dementia" "dementia" "READCODE" "Eu0012"
"dementia" "dementia" "READCODE" "Eu002"
"dementia" "dementia" "READCODE" "Eu00z"
"dementia" "dementia" "READCODE" "Eu00z1"
"dementia" "dementia" "READCODE" "Eu00z11"
"dementia" "dementia" "READCODE" "Eu01."
"dementia" "dementia" "READCODE" "Eu01.11"
"dementia" "dementia" "READCODE" "Eu010"
"dementia" "dementia" "READCODE" "Eu011"
"dementia" "dementia" "READCODE" "Eu012"
"dementia" "dementia" "READCODE" "Eu013"
"dementia" "dementia" "READCODE" "Eu01y"
"dementia" "dementia" "READCODE" "Eu01z"
"dementia" "dementia" "READCODE" "Eu02."
"dementia" "dementia" "READCODE" "Eu020"
"dementia" "dementia" "READCODE" "Eu021"
"dementia" "dementia" "READCODE" "Eu022"
"dementia" "dementia" "READCODE" "Eu023"
"dementia" "dementia" "READCODE" "Eu025"
"dementia" "dementia" "READCODE" "Eu02y"
"dementia" "dementia" "READCODE" "Eu02z"
"dementia" "dementia" "READCODE" "Eu02z3"
"dementia" "dementia" "READCODE" "Eu02z4"
"dementia" "dementia" "READCODE" "Eu041"
"dementia" "dementia" "READCODE" "Eu106"
"dementia" "dementia" "READCODE" "Eu1061"
"dementia" "dementia" "READCODE" "Eu107"
"dementia" "dementia" "READCODE" "F110."
"dementia" "dementia" "READCODE" "F1100"
"dementia" "dementia" "READCODE" "F1101"
"dementia" "dementia" "READCODE" "F111."
"dementia" "dementia" "READCODE" "F112."
"dementia" "dementia" "READCODE" "F116."
"dementia" "dementia" "READCODE" "F118."
"dementia" "dementia" "READCODE" "F1181"
"dementia" "dementia" "READCODE" "F11x2"
"dementia" "dementia" "READCODE" "F11x7"
"dementia" "dementia" "READCODE" "F11x9"
"dementia" "dementia" "READCODE" "F11y2"
"dementia" "dementia" "READCODE" "F21y2"
"dementia" "dementia" "READCODE" "Fyu30"
"dementiadrug" "dementia drug" "READCODE" "dB1.."
"dementiadrug" "dementia drug" "READCODE" "dB11."
"dementiadrug" "dementia drug" "READCODE" "dB12."
"dementiadrug" "dementia drug" "READCODE" "dB13."
"dementiadrug" "dementia drug" "READCODE" "dB14."
"dementiadrug" "dementia drug" "READCODE" "dB15."
"dementiadrug" "dementia drug" "READCODE" "dB16."
"dementiadrug" "dementia drug" "READCODE" "dB17."
"dementiadrug" "dementia drug" "READCODE" "dB18."
"dementiadrug" "dementia drug" "READCODE" "dB19."
"dementiadrug" "dementia drug" "READCODE" "dy1.."
"dementiadrug" "dementia drug" "READCODE" "dy11."
"dementiadrug" "dementia drug" "READCODE" "dy12."
"dementiadrug" "dementia drug" "READCODE" "dy13."
"dementiadrug" "dementia drug" "READCODE" "dy14."
"dementiadrug" "dementia drug" "READCODE" "dy15."
"dementiadrug" "dementia drug" "READCODE" "dy16."
"dementiadrug" "dementia drug" "READCODE" "dy1y."
"dementiadrug" "dementia drug" "READCODE" "dy1z."
"dementiadrug" "dementia drug" "READCODE" "dy21."
"dementiadrug" "dementia drug" "READCODE" "dy22."
"dementiadrug" "dementia drug" "READCODE" "dy23."
"dementiadrug" "dementia drug" "READCODE" "dy24."
"dementiadrug" "dementia drug" "READCODE" "dy25."
"dementiadrug" "dementia drug" "READCODE" "dy26."
"dementiadrug" "dementia drug" "READCODE" "dy27."
"dementiadrug" "dementia drug" "READCODE" "dy28."
"dementiadrug" "dementia drug" "READCODE" "dy29."
"dementiadrug" "dementia drug" "READCODE" "dy2A."
"dementiadrug" "dementia drug" "READCODE" "dy2B."
"dementiadrug" "dementia drug" "READCODE" "dy2C."
"dementiadrug" "dementia drug" "READCODE" "dy2D."
"dementiadrug" "dementia drug" "READCODE" "dy2E."
"dementiadrug" "dementia drug" "READCODE" "dy2F."
"dementiadrug" "dementia drug" "READCODE" "dy2J."
"dementiadrug" "dementia drug" "READCODE" "dy2K."
"dementiadrug" "dementia drug" "READCODE" "dy2L."
"dementiadrug" "dementia drug" "READCODE" "dy2M."
"dementiadrug" "dementia drug" "READCODE" "dy2N."
"dementiadrug" "dementia drug" "READCODE" "dy2O."
"dementiadrug" "dementia drug" "READCODE" "dy2R."
"dementiadrug" "dementia drug" "READCODE" "dy2S."
"dementiadrug" "dementia drug" "READCODE" "dy31."
"dementiadrug" "dementia drug" "READCODE" "dy32."
"dementiadrug" "dementia drug" "READCODE" "dy33."
"dementiadrug" "dementia drug" "READCODE" "dy34."
"dementiadrug" "dementia drug" "READCODE" "dy35."
"dementiadrug" "dementia drug" "READCODE" "dy36."
"dementiadrug" "dementia drug" "READCODE" "dy37."
"dementiadrug" "dementia drug" "READCODE" "dy38."
"dementiadrug" "dementia drug" "READCODE" "dy39."
"dementiadrug" "dementia drug" "READCODE" "dy3B."
"dementiadrug" "dementia drug" "READCODE" "dy3C."
"dementiadrug" "dementia drug" "READCODE" "dy3D."
"dementiadrug" "dementia drug" "READCODE" "dy3K."
"dementiadrug" "dementia drug" "READCODE" "dy3L."
"dementiadrug" "dementia drug" "READCODE" "dy3M."
"dementiadrug" "dementia drug" "READCODE" "dy3t."
"dementiadrug" "dementia drug" "READCODE" "dy3u."
"dementiadrug" "dementia drug" "READCODE" "dy3v."
"dementiadrug" "dementia drug" "READCODE" "dy3w."
"dementiadrug" "dementia drug" "READCODE" "dy3x."
"dementiadrug" "dementia drug" "READCODE" "dy3y."
"dementiadrug" "dementia drug" "READCODE" "dy3z."
"dep" "depression" "ICD10" "F32"
"dep" "depression" "ICD10" "F320"
"dep" "depression" "ICD10" "F321"
"dep" "depression" "ICD10" "F322"
"dep" "depression" "ICD10" "F323"
"dep" "depression" "ICD10" "F328"
"dep" "depression" "ICD10" "F329"
"dep" "depression" "ICD10" "F33"
"dep" "depression" "ICD10" "F330"
"dep" "depression" "ICD10" "F331"
"dep" "depression" "ICD10" "F332"
"dep" "depression" "ICD10" "F333"
"dep" "depression" "ICD10" "F334"
"dep" "depression" "ICD10" "F338"
"dep" "depression" "ICD10" "F339"
"dep" "depression" "READCODE" "1465."
"dep" "depression" "READCODE" "212S."
"dep" "depression" "READCODE" "8BK0."
"dep" "depression" "READCODE" "8CAa."
"dep" "depression" "READCODE" "8HHq."
"dep" "depression" "READCODE" "8HHq0"
"dep" "depression" "READCODE" "9H90."
"dep" "depression" "READCODE" "9H91."
"dep" "depression" "READCODE" "9H92."
"dep" "depression" "READCODE" "9HA0."
"dep" "depression" "READCODE" "9Ov.."
"dep" "depression" "READCODE" "9Ov0."
"dep" "depression" "READCODE" "9Ov1."
"dep" "depression" "READCODE" "9Ov2."
"dep" "depression" "READCODE" "9Ov3."
"dep" "depression" "READCODE" "9Ov4."
"dep" "depression" "READCODE" "9k4.."
"dep" "depression" "READCODE" "9k40."
"dep" "depression" "READCODE" "9kQ.."
"dep" "depression" "READCODE" "E0013"
"dep" "depression" "READCODE" "E0021"
"dep" "depression" "READCODE" "E0043"
"dep" "depression" "READCODE" "E11.."
"dep" "depression" "READCODE" "E110."
"dep" "depression" "READCODE" "E1100"
"dep" "depression" "READCODE" "E1101"
"dep" "depression" "READCODE" "E1102"
"dep" "depression" "READCODE" "E1103"
"dep" "depression" "READCODE" "E1104"
"dep" "depression" "READCODE" "E1105"
"dep" "depression" "READCODE" "E1106"
"dep" "depression" "READCODE" "E110z"
"dep" "depression" "READCODE" "E111."
"dep" "depression" "READCODE" "E1110"
"dep" "depression" "READCODE" "E1111"
"dep" "depression" "READCODE" "E1112"
"dep" "depression" "READCODE" "E1113"
"dep" "depression" "READCODE" "E1114"
"dep" "depression" "READCODE" "E1115"
"dep" "depression" "READCODE" "E1116"
"dep" "depression" "READCODE" "E111z"
"dep" "depression" "READCODE" "E112."
"dep" "depression" "READCODE" "E1120"
"dep" "depression" "READCODE" "E1121"
"dep" "depression" "READCODE" "E1122"
"dep" "depression" "READCODE" "E1123"
"dep" "depression" "READCODE" "E1124"
"dep" "depression" "READCODE" "E1125"
"dep" "depression" "READCODE" "E1126"
"dep" "depression" "READCODE" "E112z"
"dep" "depression" "READCODE" "E113."
"dep" "depression" "READCODE" "E1130"
"dep" "depression" "READCODE" "E1131"
"dep" "depression" "READCODE" "E1132"
"dep" "depression" "READCODE" "E1133"
"dep" "depression" "READCODE" "E1134"
"dep" "depression" "READCODE" "E1135"
"dep" "depression" "READCODE" "E1136"
"dep" "depression" "READCODE" "E1137"
"dep" "depression" "READCODE" "E113z"
"dep" "depression" "READCODE" "E114."
"dep" "depression" "READCODE" "E1140"
"dep" "depression" "READCODE" "E1141"
"dep" "depression" "READCODE" "E1142"
"dep" "depression" "READCODE" "E1143"
"dep" "depression" "READCODE" "E1144"
"dep" "depression" "READCODE" "E1145"
"dep" "depression" "READCODE" "E1146"
"dep" "depression" "READCODE" "E114z"
"dep" "depression" "READCODE" "E115."
"dep" "depression" "READCODE" "E1150"
"dep" "depression" "READCODE" "E1151"
"dep" "depression" "READCODE" "E1152"
"dep" "depression" "READCODE" "E1153"
"dep" "depression" "READCODE" "E1154"
"dep" "depression" "READCODE" "E1155"
"dep" "depression" "READCODE" "E1156"
"dep" "depression" "READCODE" "E115z"
"dep" "depression" "READCODE" "E116."
"dep" "depression" "READCODE" "E1160"
"dep" "depression" "READCODE" "E1161"
"dep" "depression" "READCODE" "E1162"
"dep" "depression" "READCODE" "E1163"
"dep" "depression" "READCODE" "E1164"
"dep" "depression" "READCODE" "E1165"
"dep" "depression" "READCODE" "E1166"
"dep" "depression" "READCODE" "E116z"
"dep" "depression" "READCODE" "E117."
"dep" "depression" "READCODE" "E1170"
"dep" "depression" "READCODE" "E1171"
"dep" "depression" "READCODE" "E1172"
"dep" "depression" "READCODE" "E1173"
"dep" "depression" "READCODE" "E1174"
"dep" "depression" "READCODE" "E1175"
"dep" "depression" "READCODE" "E1176"
"dep" "depression" "READCODE" "E117z"
"dep" "depression" "READCODE" "E118."
"dep" "depression" "READCODE" "E11y."
"dep" "depression" "READCODE" "E11y0"
"dep" "depression" "READCODE" "E11y1"
"dep" "depression" "READCODE" "E11y2"
"dep" "depression" "READCODE" "E11y3"
"dep" "depression" "READCODE" "E11yz"
"dep" "depression" "READCODE" "E11z."
"dep" "depression" "READCODE" "E11z0"
"dep" "depression" "READCODE" "E11z1"
"dep" "depression" "READCODE" "E11z2"
"dep" "depression" "READCODE" "E11zz"
"dep" "depression" "READCODE" "E130."
"dep" "depression" "READCODE" "E135."
"dep" "depression" "READCODE" "E2003"
"dep" "depression" "READCODE" "E291."
"dep" "depression" "READCODE" "E2B.."
"dep" "depression" "READCODE" "E2B0."
"dep" "depression" "READCODE" "E2B1."
"dep" "depression" "READCODE" "Eu204"
"dep" "depression" "READCODE" "Eu251"
"dep" "depression" "READCODE" "Eu32."
"dep" "depression" "READCODE" "Eu320"
"dep" "depression" "READCODE" "Eu321"
"dep" "depression" "READCODE" "Eu322"
"dep" "depression" "READCODE" "Eu323"
"dep" "depression" "READCODE" "Eu324"
"dep" "depression" "READCODE" "Eu325"
"dep" "depression" "READCODE" "Eu326"
"dep" "depression" "READCODE" "Eu327"
"dep" "depression" "READCODE" "Eu328"
"dep" "depression" "READCODE" "Eu329"
"dep" "depression" "READCODE" "Eu32A"
"dep" "depression" "READCODE" "Eu32B"
"dep" "depression" "READCODE" "Eu32y"
"dep" "depression" "READCODE" "Eu32z"
"dep" "depression" "READCODE" "Eu33."
"dep" "depression" "READCODE" "Eu330"
"dep" "depression" "READCODE" "Eu331"
"dep" "depression" "READCODE" "Eu332"
"dep" "depression" "READCODE" "Eu333"
"dep" "depression" "READCODE" "Eu334"
"dep" "depression" "READCODE" "Eu33y"
"dep" "depression" "READCODE" "Eu33z"
"dep" "depression" "READCODE" "Eu341"
"dep" "depression" "READCODE" "Eu412"
"dm" "diabetes mellitus" "ICD10" "E10"
"dm" "diabetes mellitus" "ICD10" "E10-"
"dm" "diabetes mellitus" "ICD10" "E10."
"dm" "diabetes mellitus" "ICD10" "E100"
"dm" "diabetes mellitus" "ICD10" "E101"
"dm" "diabetes mellitus" "ICD10" "E102"
"dm" "diabetes mellitus" "ICD10" "E103"
"dm" "diabetes mellitus" "ICD10" "E104"
"dm" "diabetes mellitus" "ICD10" "E105"
"dm" "diabetes mellitus" "ICD10" "E106"
"dm" "diabetes mellitus" "ICD10" "E107"
"dm" "diabetes mellitus" "ICD10" "E108"
"dm" "diabetes mellitus" "ICD10" "E109"
"dm" "diabetes mellitus" "ICD10" "E10X"
"dm" "diabetes mellitus" "ICD10" "E11"
"dm" "diabetes mellitus" "ICD10" "E11,"
"dm" "diabetes mellitus" "ICD10" "E11-"
"dm" "diabetes mellitus" "ICD10" "E11."
"dm" "diabetes mellitus" "ICD10" "E110"
"dm" "diabetes mellitus" "ICD10" "E111"
"dm" "diabetes mellitus" "ICD10" "E112"
"dm" "diabetes mellitus" "ICD10" "E113"
"dm" "diabetes mellitus" "ICD10" "E114"
"dm" "diabetes mellitus" "ICD10" "E115"
"dm" "diabetes mellitus" "ICD10" "E116"
"dm" "diabetes mellitus" "ICD10" "E117"
"dm" "diabetes mellitus" "ICD10" "E118"
"dm" "diabetes mellitus" "ICD10" "E119"
"dm" "diabetes mellitus" "ICD10" "E11X"
"dm" "diabetes mellitus" "ICD10" "E12"
"dm" "diabetes mellitus" "ICD10" "E120"
"dm" "diabetes mellitus" "ICD10" "E121"
"dm" "diabetes mellitus" "ICD10" "E122"
"dm" "diabetes mellitus" "ICD10" "E123"
"dm" "diabetes mellitus" "ICD10" "E124"
"dm" "diabetes mellitus" "ICD10" "E126"
"dm" "diabetes mellitus" "ICD10" "E127"
"dm" "diabetes mellitus" "ICD10" "E128"
"dm" "diabetes mellitus" "ICD10" "E129"
"dm" "diabetes mellitus" "ICD10" "E130"
"dm" "diabetes mellitus" "ICD10" "E131"
"dm" "diabetes mellitus" "ICD10" "E132"
"dm" "diabetes mellitus" "ICD10" "E133"
"dm" "diabetes mellitus" "ICD10" "E134"
"dm" "diabetes mellitus" "ICD10" "E135"
"dm" "diabetes mellitus" "ICD10" "E136"
"dm" "diabetes mellitus" "ICD10" "E137"
"dm" "diabetes mellitus" "ICD10" "E138"
"dm" "diabetes mellitus" "ICD10" "E139"
"dm" "diabetes mellitus" "ICD10" "E13X"
"dm" "diabetes mellitus" "ICD10" "E14"
"dm" "diabetes mellitus" "ICD10" "E14."
"dm" "diabetes mellitus" "ICD10" "E140"
"dm" "diabetes mellitus" "ICD10" "E141"
"dm" "diabetes mellitus" "ICD10" "E142"
"dm" "diabetes mellitus" "ICD10" "E143"
"dm" "diabetes mellitus" "ICD10" "E144"
"dm" "diabetes mellitus" "ICD10" "E145"
"dm" "diabetes mellitus" "ICD10" "E146"
"dm" "diabetes mellitus" "ICD10" "E147"
"dm" "diabetes mellitus" "ICD10" "E148"
"dm" "diabetes mellitus" "ICD10" "E149"
"dm" "diabetes mellitus" "ICD10" "E14X"
"dm" "diabetes mellitus" "READCODE" "C10.."
"dm" "diabetes mellitus" "READCODE" "C100."
"dm" "diabetes mellitus" "READCODE" "C1000"
"dm" "diabetes mellitus" "READCODE" "C100000066"
"dm" "diabetes mellitus" "READCODE" "C100000068"
"dm" "diabetes mellitus" "READCODE" "C10001"
"dm" "diabetes mellitus" "READCODE" "C100011"
"dm" "diabetes mellitus" "READCODE" "C1001"
"dm" "diabetes mellitus" "READCODE" "C10011"
"dm" "diabetes mellitus" "READCODE" "C100112"
"dm" "diabetes mellitus" "READCODE" "C10012"
"dm" "diabetes mellitus" "READCODE" "C100z"
"dm" "diabetes mellitus" "READCODE" "C101."
"dm" "diabetes mellitus" "READCODE" "C1010"
"dm" "diabetes mellitus" "READCODE" "C1011"
"dm" "diabetes mellitus" "READCODE" "C101y"
"dm" "diabetes mellitus" "READCODE" "C101z"
"dm" "diabetes mellitus" "READCODE" "C102."
"dm" "diabetes mellitus" "READCODE" "C1020"
"dm" "diabetes mellitus" "READCODE" "C1021"
"dm" "diabetes mellitus" "READCODE" "C102z"
"dm" "diabetes mellitus" "READCODE" "C103."
"dm" "diabetes mellitus" "READCODE" "C1030"
"dm" "diabetes mellitus" "READCODE" "C1031"
"dm" "diabetes mellitus" "READCODE" "C103y"
"dm" "diabetes mellitus" "READCODE" "C103z"
"dm" "diabetes mellitus" "READCODE" "C104."
"dm" "diabetes mellitus" "READCODE" "C104.11"
"dm" "diabetes mellitus" "READCODE" "C1040"
"dm" "diabetes mellitus" "READCODE" "C1041"
"dm" "diabetes mellitus" "READCODE" "C104y"
"dm" "diabetes mellitus" "READCODE" "C104z"
"dm" "diabetes mellitus" "READCODE" "C105."
"dm" "diabetes mellitus" "READCODE" "C1050"
"dm" "diabetes mellitus" "READCODE" "C1051"
"dm" "diabetes mellitus" "READCODE" "C105y"
"dm" "diabetes mellitus" "READCODE" "C105z"
"dm" "diabetes mellitus" "READCODE" "C106."
"dm" "diabetes mellitus" "READCODE" "C106.12"
"dm" "diabetes mellitus" "READCODE" "C106.2"
"dm" "diabetes mellitus" "READCODE" "C1060"
"dm" "diabetes mellitus" "READCODE" "C1061"
"dm" "diabetes mellitus" "READCODE" "C106y"
"dm" "diabetes mellitus" "READCODE" "C106z"
"dm" "diabetes mellitus" "READCODE" "C107."
"dm" "diabetes mellitus" "READCODE" "C107.12"
"dm" "diabetes mellitus" "READCODE" "C1070"
"dm" "diabetes mellitus" "READCODE" "C1071"
"dm" "diabetes mellitus" "READCODE" "C1072"
"dm" "diabetes mellitus" "READCODE" "C1073"
"dm" "diabetes mellitus" "READCODE" "C1074"
"dm" "diabetes mellitus" "READCODE" "C107y"
"dm" "diabetes mellitus" "READCODE" "C107z"
"dm" "diabetes mellitus" "READCODE" "C108."
"dm" "diabetes mellitus" "READCODE" "C108.1"
"dm" "diabetes mellitus" "READCODE" "C108.11"
"dm" "diabetes mellitus" "READCODE" "C108.12"
"dm" "diabetes mellitus" "READCODE" "C108.13"
"dm" "diabetes mellitus" "READCODE" "C108.2"
"dm" "diabetes mellitus" "READCODE" "C1080"
"dm" "diabetes mellitus" "READCODE" "C1081"
"dm" "diabetes mellitus" "READCODE" "C1082"
"dm" "diabetes mellitus" "READCODE" "C1083"
"dm" "diabetes mellitus" "READCODE" "C1084"
"dm" "diabetes mellitus" "READCODE" "C1085"
"dm" "diabetes mellitus" "READCODE" "C108512"
"dm" "diabetes mellitus" "READCODE" "C1086"
"dm" "diabetes mellitus" "READCODE" "C1087"
"dm" "diabetes mellitus" "READCODE" "C1088"
"dm" "diabetes mellitus" "READCODE" "C108811"
"dm" "diabetes mellitus" "READCODE" "C108812"
"dm" "diabetes mellitus" "READCODE" "C1089"
"dm" "diabetes mellitus" "READCODE" "C108A"
"dm" "diabetes mellitus" "READCODE" "C108B"
"dm" "diabetes mellitus" "READCODE" "C108C"
"dm" "diabetes mellitus" "READCODE" "C108D"
"dm" "diabetes mellitus" "READCODE" "C108D11"
"dm" "diabetes mellitus" "READCODE" "C108D12"
"dm" "diabetes mellitus" "READCODE" "C108E"
"dm" "diabetes mellitus" "READCODE" "C108F"
"dm" "diabetes mellitus" "READCODE" "C108F12"
"dm" "diabetes mellitus" "READCODE" "C108G"
"dm" "diabetes mellitus" "READCODE" "C108H"
"dm" "diabetes mellitus" "READCODE" "C108J"
"dm" "diabetes mellitus" "READCODE" "C108y"
"dm" "diabetes mellitus" "READCODE" "C108z"
"dm" "diabetes mellitus" "READCODE" "C109."
"dm" "diabetes mellitus" "READCODE" "C109.1"
"dm" "diabetes mellitus" "READCODE" "C109.11"
"dm" "diabetes mellitus" "READCODE" "C109.12"
"dm" "diabetes mellitus" "READCODE" "C109.13"
"dm" "diabetes mellitus" "READCODE" "C109.2"
"dm" "diabetes mellitus" "READCODE" "C109.3"
"dm" "diabetes mellitus" "READCODE" "C1090"
"dm" "diabetes mellitus" "READCODE" "C109012"
"dm" "diabetes mellitus" "READCODE" "C1091"
"dm" "diabetes mellitus" "READCODE" "C1092"
"dm" "diabetes mellitus" "READCODE" "C1093"
"dm" "diabetes mellitus" "READCODE" "C1094"
"dm" "diabetes mellitus" "READCODE" "C1095"
"dm" "diabetes mellitus" "READCODE" "C1096"
"dm" "diabetes mellitus" "READCODE" "C1097"
"dm" "diabetes mellitus" "READCODE" "C1098"
"dm" "diabetes mellitus" "READCODE" "C1099"
"dm" "diabetes mellitus" "READCODE" "C109911"
"dm" "diabetes mellitus" "READCODE" "C109A"
"dm" "diabetes mellitus" "READCODE" "C109B"
"dm" "diabetes mellitus" "READCODE" "C109C"
"dm" "diabetes mellitus" "READCODE" "C109D"
"dm" "diabetes mellitus" "READCODE" "C109E"
"dm" "diabetes mellitus" "READCODE" "C109F"
"dm" "diabetes mellitus" "READCODE" "C109G"
"dm" "diabetes mellitus" "READCODE" "C109H"
"dm" "diabetes mellitus" "READCODE" "C109J"
"dm" "diabetes mellitus" "READCODE" "C109K"
"dm" "diabetes mellitus" "READCODE" "C10A"
"dm" "diabetes mellitus" "READCODE" "C10A."
"dm" "diabetes mellitus" "READCODE" "C10A.SHHAPT"
"dm" "diabetes mellitus" "READCODE" "C10A0"
"dm" "diabetes mellitus" "READCODE" "C10A1"
"dm" "diabetes mellitus" "READCODE" "C10A4"
"dm" "diabetes mellitus" "READCODE" "C10AMSHHAPT"
"dm" "diabetes mellitus" "READCODE" "C10AW"
"dm" "diabetes mellitus" "READCODE" "C10AX"
"dm" "diabetes mellitus" "READCODE" "C10B."
"dm" "diabetes mellitus" "READCODE" "C10B.SHHAPT"
"dm" "diabetes mellitus" "READCODE" "C10B0"
"dm" "diabetes mellitus" "READCODE" "C10BMSHHAPT"
"dm" "diabetes mellitus" "READCODE" "C10C."
"dm" "diabetes mellitus" "READCODE" "C10D."
"dm" "diabetes mellitus" "READCODE" "C10E."
"dm" "diabetes mellitus" "READCODE" "C10E.11"
"dm" "diabetes mellitus" "READCODE" "C10E.12"
"dm" "diabetes mellitus" "READCODE" "C10E.2"
"dm" "diabetes mellitus" "READCODE" "C10E0"
"dm" "diabetes mellitus" "READCODE" "C10E1"
"dm" "diabetes mellitus" "READCODE" "C10E2"
"dm" "diabetes mellitus" "READCODE" "C10E3"
"dm" "diabetes mellitus" "READCODE" "C10E4"
"dm" "diabetes mellitus" "READCODE" "C10E5"
"dm" "diabetes mellitus" "READCODE" "C10E6"
"dm" "diabetes mellitus" "READCODE" "C10E7"
"dm" "diabetes mellitus" "READCODE" "C10E8"
"dm" "diabetes mellitus" "READCODE" "C10E812"
"dm" "diabetes mellitus" "READCODE" "C10E9"
"dm" "diabetes mellitus" "READCODE" "C10EA"
"dm" "diabetes mellitus" "READCODE" "C10EB"
"dm" "diabetes mellitus" "READCODE" "C10EC"
"dm" "diabetes mellitus" "READCODE" "C10ED"
"dm" "diabetes mellitus" "READCODE" "C10EE"
"dm" "diabetes mellitus" "READCODE" "C10EF"
"dm" "diabetes mellitus" "READCODE" "C10EG"
"dm" "diabetes mellitus" "READCODE" "C10EH"
"dm" "diabetes mellitus" "READCODE" "C10EJ"
"dm" "diabetes mellitus" "READCODE" "C10EK"
"dm" "diabetes mellitus" "READCODE" "C10EL"
"dm" "diabetes mellitus" "READCODE" "C10EM"
"dm" "diabetes mellitus" "READCODE" "C10EN"
"dm" "diabetes mellitus" "READCODE" "C10EP"
"dm" "diabetes mellitus" "READCODE" "C10EQ"
"dm" "diabetes mellitus" "READCODE" "C10ER"
"dm" "diabetes mellitus" "READCODE" "C10F."
"dm" "diabetes mellitus" "READCODE" "C10F.1"
"dm" "diabetes mellitus" "READCODE" "C10F.11"
"dm" "diabetes mellitus" "READCODE" "C10F0"
"dm" "diabetes mellitus" "READCODE" "C10F1"
"dm" "diabetes mellitus" "READCODE" "C10F2"
"dm" "diabetes mellitus" "READCODE" "C10F3"
"dm" "diabetes mellitus" "READCODE" "C10F4"
"dm" "diabetes mellitus" "READCODE" "C10F5"
"dm" "diabetes mellitus" "READCODE" "C10F6"
"dm" "diabetes mellitus" "READCODE" "C10F7"
"dm" "diabetes mellitus" "READCODE" "C10F8"
"dm" "diabetes mellitus" "READCODE" "C10F811"
"dm" "diabetes mellitus" "READCODE" "C10F9"
"dm" "diabetes mellitus" "READCODE" "C10FA"
"dm" "diabetes mellitus" "READCODE" "C10FB"
"dm" "diabetes mellitus" "READCODE" "C10FC"
"dm" "diabetes mellitus" "READCODE" "C10FD"
"dm" "diabetes mellitus" "READCODE" "C10FE"
"dm" "diabetes mellitus" "READCODE" "C10FF"
"dm" "diabetes mellitus" "READCODE" "C10FG"
"dm" "diabetes mellitus" "READCODE" "C10FH"
"dm" "diabetes mellitus" "READCODE" "C10FJ"
"dm" "diabetes mellitus" "READCODE" "C10FK"
"dm" "diabetes mellitus" "READCODE" "C10FL"
"dm" "diabetes mellitus" "READCODE" "C10FM"
"dm" "diabetes mellitus" "READCODE" "C10FM11"
"dm" "diabetes mellitus" "READCODE" "C10FN"
"dm" "diabetes mellitus" "READCODE" "C10FP"
"dm" "diabetes mellitus" "READCODE" "C10FQ"
"dm" "diabetes mellitus" "READCODE" "C10FR"
"dm" "diabetes mellitus" "READCODE" "C10FS"
"dm" "diabetes mellitus" "READCODE" "C10G."
"dm" "diabetes mellitus" "READCODE" "C10G0"
"dm" "diabetes mellitus" "READCODE" "C10H."
"dm" "diabetes mellitus" "READCODE" "C10J."
"dm" "diabetes mellitus" "READCODE" "C10J0"
"dm" "diabetes mellitus" "READCODE" "C10K."
"dm" "diabetes mellitus" "READCODE" "C10K0"
"dm" "diabetes mellitus" "READCODE" "C10L."
"dm" "diabetes mellitus" "READCODE" "C10M."
"dm" "diabetes mellitus" "READCODE" "C10N."
"dm" "diabetes mellitus" "READCODE" "C10N0"
"dm" "diabetes mellitus" "READCODE" "C10N1"
"dm" "diabetes mellitus" "READCODE" "C10P."
"dm" "diabetes mellitus" "READCODE" "C10P0"
"dm" "diabetes mellitus" "READCODE" "C10P1"
"dm" "diabetes mellitus" "READCODE" "C10P111"
"dm" "diabetes mellitus" "READCODE" "C10Q."
"dm" "diabetes mellitus" "READCODE" "C10y."
"dm" "diabetes mellitus" "READCODE" "C10y0"
"dm" "diabetes mellitus" "READCODE" "C10y1"
"dm" "diabetes mellitus" "READCODE" "C10yy"
"dm" "diabetes mellitus" "READCODE" "C10yz"
"dm" "diabetes mellitus" "READCODE" "C10z."
"dm" "diabetes mellitus" "READCODE" "C10z0"
"dm" "diabetes mellitus" "READCODE" "C10z1"
"dm" "diabetes mellitus" "READCODE" "C10zy"
"dm" "diabetes mellitus" "READCODE" "C10zz"
"dm" "diabetes mellitus" "READCODE" "f11.."
"dm" "diabetes mellitus" "READCODE" "f121."
"dm" "diabetes mellitus" "READCODE" "f122."
"dm" "diabetes mellitus" "READCODE" "f125."
"dm" "diabetes mellitus" "READCODE" "f126."
"dm" "diabetes mellitus" "READCODE" "f127."
"dm" "diabetes mellitus" "READCODE" "f128."
"dm" "diabetes mellitus" "READCODE" "f129."
"dm" "diabetes mellitus" "READCODE" "f12A."
"dm" "diabetes mellitus" "READCODE" "f12B."
"dm" "diabetes mellitus" "READCODE" "f12C."
"dm" "diabetes mellitus" "READCODE" "f12D."
"dm" "diabetes mellitus" "READCODE" "f12E."
"dm" "diabetes mellitus" "READCODE" "f12H."
"dm" "diabetes mellitus" "READCODE" "f12I."
"dm" "diabetes mellitus" "READCODE" "f12J."
"dm" "diabetes mellitus" "READCODE" "f12K."
"dm" "diabetes mellitus" "READCODE" "f12M."
"dm" "diabetes mellitus" "READCODE" "f12N."
"dm" "diabetes mellitus" "READCODE" "f12P."
"dm" "diabetes mellitus" "READCODE" "f12Q."
"dm" "diabetes mellitus" "READCODE" "f12S."
"dm" "diabetes mellitus" "READCODE" "f12T."
"dm" "diabetes mellitus" "READCODE" "f12U."
"dm" "diabetes mellitus" "READCODE" "f12V."
"dm" "diabetes mellitus" "READCODE" "f12W."
"dm" "diabetes mellitus" "READCODE" "f12X."
"dm" "diabetes mellitus" "READCODE" "f12a."
"dm" "diabetes mellitus" "READCODE" "f12b."
"dm" "diabetes mellitus" "READCODE" "f12e."
"dm" "diabetes mellitus" "READCODE" "f12g."
"dm" "diabetes mellitus" "READCODE" "f12s."
"dm" "diabetes mellitus" "READCODE" "f12v."
"dm" "diabetes mellitus" "READCODE" "f131."
"dm" "diabetes mellitus" "READCODE" "f132."
"dm" "diabetes mellitus" "READCODE" "f133."
"dm" "diabetes mellitus" "READCODE" "f134."
"dm" "diabetes mellitus" "READCODE" "f135."
"dm" "diabetes mellitus" "READCODE" "f136."
"dm" "diabetes mellitus" "READCODE" "f137."
"dm" "diabetes mellitus" "READCODE" "f138."
"dm" "diabetes mellitus" "READCODE" "f139."
"dm" "diabetes mellitus" "READCODE" "f14.."
"dm" "diabetes mellitus" "READCODE" "f141."
"dm" "diabetes mellitus" "READCODE" "f142."
"dm" "diabetes mellitus" "READCODE" "f143."
"dm" "diabetes mellitus" "READCODE" "f144."
"dm" "diabetes mellitus" "READCODE" "f145."
"dm" "diabetes mellitus" "READCODE" "f146."
"dm" "diabetes mellitus" "READCODE" "f14w."
"dm" "diabetes mellitus" "READCODE" "f14x."
"dm" "diabetes mellitus" "READCODE" "f14y."
"dm" "diabetes mellitus" "READCODE" "f14z."
"dm" "diabetes mellitus" "READCODE" "f151."
"dm" "diabetes mellitus" "READCODE" "f152."
"dm" "diabetes mellitus" "READCODE" "f153."
"dm" "diabetes mellitus" "READCODE" "f154."
"dm" "diabetes mellitus" "READCODE" "f155."
"dm" "diabetes mellitus" "READCODE" "f15x."
"dm" "diabetes mellitus" "READCODE" "f15y."
"dm" "diabetes mellitus" "READCODE" "f15z."
"dm" "diabetes mellitus" "READCODE" "f21.."
"dm" "diabetes mellitus" "READCODE" "f211."
"dm" "diabetes mellitus" "READCODE" "f22.."
"dm" "diabetes mellitus" "READCODE" "f221."
"dm" "diabetes mellitus" "READCODE" "f222."
"dm" "diabetes mellitus" "READCODE" "f223."
"dm" "diabetes mellitus" "READCODE" "f226."
"dm" "diabetes mellitus" "READCODE" "f227."
"dm" "diabetes mellitus" "READCODE" "f228."
"dm" "diabetes mellitus" "READCODE" "f231."
"dm" "diabetes mellitus" "READCODE" "f241."
"dm" "diabetes mellitus" "READCODE" "f242."
"dm" "diabetes mellitus" "READCODE" "f25.."
"dm" "diabetes mellitus" "READCODE" "f251."
"dm" "diabetes mellitus" "READCODE" "f252."
"dm" "diabetes mellitus" "READCODE" "f253."
"dm" "diabetes mellitus" "READCODE" "f259."
"dm" "diabetes mellitus" "READCODE" "f25A."
"dm" "diabetes mellitus" "READCODE" "f25B."
"dm" "diabetes mellitus" "READCODE" "f25C."
"dm" "diabetes mellitus" "READCODE" "f25D."
"dm" "diabetes mellitus" "READCODE" "f25E."
"dm" "diabetes mellitus" "READCODE" "f25F."
"dm" "diabetes mellitus" "READCODE" "f25G."
"dm" "diabetes mellitus" "READCODE" "f25H."
"dm" "diabetes mellitus" "READCODE" "f25W."
"dm" "diabetes mellitus" "READCODE" "f25X."
"dm" "diabetes mellitus" "READCODE" "f25Y."
"dm" "diabetes mellitus" "READCODE" "f25a."
"dm" "diabetes mellitus" "READCODE" "f25i."
"dm" "diabetes mellitus" "READCODE" "f25l."
"dm" "diabetes mellitus" "READCODE" "f25m."
"dm" "diabetes mellitus" "READCODE" "f25n."
"dm" "diabetes mellitus" "READCODE" "f25o."
"dm" "diabetes mellitus" "READCODE" "f25p."
"dm" "diabetes mellitus" "READCODE" "f25q."
"dm" "diabetes mellitus" "READCODE" "f25r."
"dm" "diabetes mellitus" "READCODE" "f25s."
"dm" "diabetes mellitus" "READCODE" "f25t."
"dm" "diabetes mellitus" "READCODE" "f25u."
"dm" "diabetes mellitus" "READCODE" "f25v."
"dm" "diabetes mellitus" "READCODE" "f25w."
"dm" "diabetes mellitus" "READCODE" "f25x."
"dm" "diabetes mellitus" "READCODE" "f25y."
"dm" "diabetes mellitus" "READCODE" "f25z."
"dm" "diabetes mellitus" "READCODE" "f26.."
"dm" "diabetes mellitus" "READCODE" "f261."
"dm" "diabetes mellitus" "READCODE" "f262."
"dm" "diabetes mellitus" "READCODE" "f27.."
"dm" "diabetes mellitus" "READCODE" "f272."
"dm" "diabetes mellitus" "READCODE" "f27A."
"dm" "diabetes mellitus" "READCODE" "f27B."
"dm" "diabetes mellitus" "READCODE" "f27C."
"dm" "diabetes mellitus" "READCODE" "f27D."
"dm" "diabetes mellitus" "READCODE" "f27E."
"dm" "diabetes mellitus" "READCODE" "f27F."
"dm" "diabetes mellitus" "READCODE" "f27H."
"dm" "diabetes mellitus" "READCODE" "f27I."
"dm" "diabetes mellitus" "READCODE" "f27J."
"dm" "diabetes mellitus" "READCODE" "f27K."
"dm" "diabetes mellitus" "READCODE" "f27L."
"dm" "diabetes mellitus" "READCODE" "f27M."
"dm" "diabetes mellitus" "READCODE" "f27N."
"dm" "diabetes mellitus" "READCODE" "f27O."
"dm" "diabetes mellitus" "READCODE" "f27P."
"dm" "diabetes mellitus" "READCODE" "f27Q."
"dm" "diabetes mellitus" "READCODE" "f27R."
"dm" "diabetes mellitus" "READCODE" "f27S."
"dm" "diabetes mellitus" "READCODE" "f27T."
"dm" "diabetes mellitus" "READCODE" "f27V."
"dm" "diabetes mellitus" "READCODE" "f27W."
"dm" "diabetes mellitus" "READCODE" "f27X."
"dm" "diabetes mellitus" "READCODE" "f27Y."
"dm" "diabetes mellitus" "READCODE" "f27Z."
"dm" "diabetes mellitus" "READCODE" "f27a."
"dm" "diabetes mellitus" "READCODE" "f27b."
"dm" "diabetes mellitus" "READCODE" "f27c."
"dm" "diabetes mellitus" "READCODE" "f27d."
"dm" "diabetes mellitus" "READCODE" "f27e."
"dm" "diabetes mellitus" "READCODE" "f27f."
"dm" "diabetes mellitus" "READCODE" "f27g."
"dm" "diabetes mellitus" "READCODE" "f27h."
"dm" "diabetes mellitus" "READCODE" "f27j."
"dm" "diabetes mellitus" "READCODE" "f27k."
"dm" "diabetes mellitus" "READCODE" "f27l."
"dm" "diabetes mellitus" "READCODE" "f27m."
"dm" "diabetes mellitus" "READCODE" "f27n."
"dm" "diabetes mellitus" "READCODE" "f27o."
"dm" "diabetes mellitus" "READCODE" "f27p."
"dm" "diabetes mellitus" "READCODE" "f27u."
"dm" "diabetes mellitus" "READCODE" "f27v."
"dm" "diabetes mellitus" "READCODE" "f27w."
"dm" "diabetes mellitus" "READCODE" "f27x."
"dm" "diabetes mellitus" "READCODE" "f27y."
"dm" "diabetes mellitus" "READCODE" "f27z."
"dm" "diabetes mellitus" "READCODE" "f281."
"dm" "diabetes mellitus" "READCODE" "f282."
"dm" "diabetes mellitus" "READCODE" "f283."
"dm" "diabetes mellitus" "READCODE" "f284."
"dm" "diabetes mellitus" "READCODE" "f285."
"dm" "diabetes mellitus" "READCODE" "f286."
"dm" "diabetes mellitus" "READCODE" "f287."
"dm" "diabetes mellitus" "READCODE" "f288."
"dm" "diabetes mellitus" "READCODE" "f289."
"dm" "diabetes mellitus" "READCODE" "f28A."
"dm" "diabetes mellitus" "READCODE" "f28B."
"dm" "diabetes mellitus" "READCODE" "f28C."
"dm" "diabetes mellitus" "READCODE" "f28D."
"dm" "diabetes mellitus" "READCODE" "f28E."
"dm" "diabetes mellitus" "READCODE" "f28F."
"dm" "diabetes mellitus" "READCODE" "f291."
"dm" "diabetes mellitus" "READCODE" "f292."
"dm" "diabetes mellitus" "READCODE" "f293."
"dm" "diabetes mellitus" "READCODE" "f294."
"dm" "diabetes mellitus" "READCODE" "f295."
"dm" "diabetes mellitus" "READCODE" "f296."
"dm" "diabetes mellitus" "READCODE" "f297."
"dm" "diabetes mellitus" "READCODE" "f298."
"dm" "diabetes mellitus" "READCODE" "f299."
"dm" "diabetes mellitus" "READCODE" "f29A."
"dm" "diabetes mellitus" "READCODE" "f29B."
"dm" "diabetes mellitus" "READCODE" "f29C."
"dm" "diabetes mellitus" "READCODE" "f2A1."
"dm" "diabetes mellitus" "READCODE" "f2A2."
"dm" "diabetes mellitus" "READCODE" "f2A3."
"dm" "diabetes mellitus" "READCODE" "f2Ay."
"dm" "diabetes mellitus" "READCODE" "f2Az."
"dm" "diabetes mellitus" "READCODE" "f2B1."
"dm" "diabetes mellitus" "READCODE" "f2B2."
"dm" "diabetes mellitus" "READCODE" "f2B3."
"dm" "diabetes mellitus" "READCODE" "f2B4."
"dm" "diabetes mellitus" "READCODE" "f2B5."
"dm" "diabetes mellitus" "READCODE" "f2B6."
"dm" "diabetes mellitus" "READCODE" "f2C1."
"dm" "diabetes mellitus" "READCODE" "f2C2."
"dm" "diabetes mellitus" "READCODE" "f321."
"dm" "diabetes mellitus" "READCODE" "f322."
"dm" "diabetes mellitus" "READCODE" "f323."
"dm" "diabetes mellitus" "READCODE" "f324."
"dm" "diabetes mellitus" "READCODE" "f33.."
"dm" "diabetes mellitus" "READCODE" "f331."
"dm" "diabetes mellitus" "READCODE" "f332."
"dm" "diabetes mellitus" "READCODE" "f333."
"dm" "diabetes mellitus" "READCODE" "f334."
"dm" "diabetes mellitus" "READCODE" "f335."
"dm" "diabetes mellitus" "READCODE" "f336."
"dm" "diabetes mellitus" "READCODE" "f339."
"dm" "diabetes mellitus" "READCODE" "f33d."
"dm" "diabetes mellitus" "READCODE" "f33e."
"dm" "diabetes mellitus" "READCODE" "f33f."
"dm" "diabetes mellitus" "READCODE" "f33g."
"dm" "diabetes mellitus" "READCODE" "f35.."
"dm" "diabetes mellitus" "READCODE" "f351."
"dm" "diabetes mellitus" "READCODE" "f352."
"dm" "diabetes mellitus" "READCODE" "f354."
"dm" "diabetes mellitus" "READCODE" "f355."
"dm" "diabetes mellitus" "READCODE" "f357."
"dm" "diabetes mellitus" "READCODE" "f359."
"dm" "diabetes mellitus" "READCODE" "f35C."
"dm" "diabetes mellitus" "READCODE" "f35D."
"dm" "diabetes mellitus" "READCODE" "f35w."
"dm" "diabetes mellitus" "READCODE" "f35x."
"dm" "diabetes mellitus" "READCODE" "f35y."
"dm" "diabetes mellitus" "READCODE" "f35z."
"dm" "diabetes mellitus" "READCODE" "f361."
"dm" "diabetes mellitus" "READCODE" "f362."
"dm" "diabetes mellitus" "READCODE" "f363."
"dm" "diabetes mellitus" "READCODE" "f364."
"dm" "diabetes mellitus" "READCODE" "f36z."
"dm" "diabetes mellitus" "READCODE" "f371."
"dm" "diabetes mellitus" "READCODE" "f37z."
"dm" "diabetes mellitus" "READCODE" "f391."
"dm" "diabetes mellitus" "READCODE" "f392."
"dm" "diabetes mellitus" "READCODE" "f39y."
"dm" "diabetes mellitus" "READCODE" "f39z."
"dm" "diabetes mellitus" "READCODE" "f3A1."
"dm" "diabetes mellitus" "READCODE" "f3A2."
"dm" "diabetes mellitus" "READCODE" "f3A3."
"dm" "diabetes mellitus" "READCODE" "f3A4."
"dm" "diabetes mellitus" "READCODE" "f3A5."
"dm" "diabetes mellitus" "READCODE" "f3A6."
"dm" "diabetes mellitus" "READCODE" "f3A7."
"dm" "diabetes mellitus" "READCODE" "f3A8."
"dm" "diabetes mellitus" "READCODE" "f3a1."
"dm" "diabetes mellitus" "READCODE" "f3a4."
"dm" "diabetes mellitus" "READCODE" "f41.."
"dm" "diabetes mellitus" "READCODE" "f411."
"dm" "diabetes mellitus" "READCODE" "f412."
"dm" "diabetes mellitus" "READCODE" "f413."
"dm" "diabetes mellitus" "READCODE" "f415."
"dm" "diabetes mellitus" "READCODE" "f416."
"dm" "diabetes mellitus" "READCODE" "f417."
"dm" "diabetes mellitus" "READCODE" "f418."
"dm" "diabetes mellitus" "READCODE" "f419."
"dm" "diabetes mellitus" "READCODE" "f41A."
"dm" "diabetes mellitus" "READCODE" "f41B."
"dm" "diabetes mellitus" "READCODE" "f41C."
"dm" "diabetes mellitus" "READCODE" "f41C."
"dm" "diabetes mellitus" "READCODE" "f41D."
"dm" "diabetes mellitus" "READCODE" "f41D."
"dm" "diabetes mellitus" "READCODE" "f41E."
"dm" "diabetes mellitus" "READCODE" "f41F."
"dm" "diabetes mellitus" "READCODE" "f41G."
"dm" "diabetes mellitus" "READCODE" "f41H."
"dm" "diabetes mellitus" "READCODE" "f41I."
"dm" "diabetes mellitus" "READCODE" "f41J."
"dm" "diabetes mellitus" "READCODE" "f41s."
"dm" "diabetes mellitus" "READCODE" "f41t."
"dm" "diabetes mellitus" "READCODE" "f41t."
"dm" "diabetes mellitus" "READCODE" "f41u."
"dm" "diabetes mellitus" "READCODE" "f41v."
"dm" "diabetes mellitus" "READCODE" "f41w."
"dm" "diabetes mellitus" "READCODE" "f41x."
"dm" "diabetes mellitus" "READCODE" "f41y."
"dm" "diabetes mellitus" "READCODE" "f41z."
"dm" "diabetes mellitus" "READCODE" "f512."
"dm" "diabetes mellitus" "READCODE" "f51y."
"dm" "diabetes mellitus" "READCODE" "f71.."
"dm" "diabetes mellitus" "READCODE" "f711."
"dm" "diabetes mellitus" "READCODE" "f71z."
"dm" "diabetes mellitus" "READCODE" "f721."
"dm" "diabetes mellitus" "READCODE" "f722."
"dm" "diabetes mellitus" "READCODE" "f723."
"dm" "diabetes mellitus" "READCODE" "f724."
"dm" "diabetes mellitus" "READCODE" "f725."
"dm" "diabetes mellitus" "READCODE" "f72w."
"dm" "diabetes mellitus" "READCODE" "f72x."
"dm" "diabetes mellitus" "READCODE" "f72y."
"dm" "diabetes mellitus" "READCODE" "f72z."
"dm" "diabetes mellitus" "READCODE" "f73.."
"dm" "diabetes mellitus" "READCODE" "f731."
"dm" "diabetes mellitus" "READCODE" "f735."
"dm" "diabetes mellitus" "READCODE" "f736."
"dm" "diabetes mellitus" "READCODE" "f73z."
"dm" "diabetes mellitus" "READCODE" "ft..."
"dm" "diabetes mellitus" "READCODE" "ft11."
"dm" "diabetes mellitus" "READCODE" "ft12."
"dm" "diabetes mellitus" "READCODE" "ft13."
"dm" "diabetes mellitus" "READCODE" "ft14."
"dm" "diabetes mellitus" "READCODE" "ft21."
"dm" "diabetes mellitus" "READCODE" "ft23."
"dm" "diabetes mellitus" "READCODE" "ft24."
"dm" "diabetes mellitus" "READCODE" "ft31."
"dm" "diabetes mellitus" "READCODE" "ft32."
"dm" "diabetes mellitus" "READCODE" "ft33."
"dm" "diabetes mellitus" "READCODE" "ft34."
"dm" "diabetes mellitus" "READCODE" "ft35."
"dm" "diabetes mellitus" "READCODE" "ft36."
"dm" "diabetes mellitus" "READCODE" "ft37."
"dm" "diabetes mellitus" "READCODE" "ft38."
"dm" "diabetes mellitus" "READCODE" "ft39."
"dm" "diabetes mellitus" "READCODE" "ft41."
"dm" "diabetes mellitus" "READCODE" "ft42."
"dm" "diabetes mellitus" "READCODE" "ft43."
"dm" "diabetes mellitus" "READCODE" "ft44."
"dm" "diabetes mellitus" "READCODE" "ft45."
"dm" "diabetes mellitus" "READCODE" "ft46."
"dm" "diabetes mellitus" "READCODE" "ft4u."
"dm" "diabetes mellitus" "READCODE" "ft4v."
"dm" "diabetes mellitus" "READCODE" "ft4w."
"dm" "diabetes mellitus" "READCODE" "ft4x."
"dm" "diabetes mellitus" "READCODE" "ft4y."
"dm" "diabetes mellitus" "READCODE" "ft4z."
"dm" "diabetes mellitus" "READCODE" "ft5.."
"dm" "diabetes mellitus" "READCODE" "ft51."
"dm" "diabetes mellitus" "READCODE" "ft52."
"dm" "diabetes mellitus" "READCODE" "ft53."
"dm" "diabetes mellitus" "READCODE" "ft55."
"dm" "diabetes mellitus" "READCODE" "ft5x."
"dm" "diabetes mellitus" "READCODE" "ft5y."
"dm" "diabetes mellitus" "READCODE" "ft5z."
"dm" "diabetes mellitus" "READCODE" "ft61."
"dm" "diabetes mellitus" "READCODE" "ft62."
"dm" "diabetes mellitus" "READCODE" "ft63."
"dm" "diabetes mellitus" "READCODE" "ft6x."
"dm" "diabetes mellitus" "READCODE" "ft6y."
"dm" "diabetes mellitus" "READCODE" "ft6z."
"dm" "diabetes mellitus" "READCODE" "ft7.."
"dm" "diabetes mellitus" "READCODE" "ft71."
"dm" "diabetes mellitus" "READCODE" "ft7z."
"dm" "diabetes mellitus" "READCODE" "ft8.."
"dm" "diabetes mellitus" "READCODE" "ft81."
"dm" "diabetes mellitus" "READCODE" "ft82."
"dm" "diabetes mellitus" "READCODE" "ft83."
"dm" "diabetes mellitus" "READCODE" "ft8x."
"dm" "diabetes mellitus" "READCODE" "ft8y."
"dm" "diabetes mellitus" "READCODE" "ft8z."
"dm" "diabetes mellitus" "READCODE" "ft9.."
"dm" "diabetes mellitus" "READCODE" "ft9.."
"dm" "diabetes mellitus" "READCODE" "ft91."
"dm" "diabetes mellitus" "READCODE" "ft92."
"dm" "diabetes mellitus" "READCODE" "ft93."
"dm" "diabetes mellitus" "READCODE" "ft94."
"dm" "diabetes mellitus" "READCODE" "ft95."
"dm" "diabetes mellitus" "READCODE" "ft9x."
"dm" "diabetes mellitus" "READCODE" "ft9y."
"dm" "diabetes mellitus" "READCODE" "ft9z."
"dm" "diabetes mellitus" "READCODE" "fta1."
"dm" "diabetes mellitus" "READCODE" "ftaZ."
"dm" "diabetes mellitus" "READCODE" "ftb1."
"dm" "diabetes mellitus" "READCODE" "ftb2."
"dm" "diabetes mellitus" "READCODE" "ftby."
"dm" "diabetes mellitus" "READCODE" "ftbz."
"dm" "diabetes mellitus" "READCODE" "ftc1."
"dm" "diabetes mellitus" "READCODE" "ftc2."
"dm" "diabetes mellitus" "READCODE" "ftd1."
"dm" "diabetes mellitus" "READCODE" "ftd2."
"dm" "diabetes mellitus" "READCODE" "ftdy."
"dm" "diabetes mellitus" "READCODE" "ftdz."
"dm" "diabetes mellitus" "READCODE" "fte1."
"dm" "diabetes mellitus" "READCODE" "ftez."
"dm" "diabetes mellitus" "READCODE" "ftf1."
"dm" "diabetes mellitus" "READCODE" "ftf2."
"dm" "diabetes mellitus" "READCODE" "ftg1."
"dm" "diabetes mellitus" "READCODE" "ftg2."
"dm" "diabetes mellitus" "READCODE" "ftg3."
"dm" "diabetes mellitus" "READCODE" "ftg4."
"dm" "diabetes mellitus" "READCODE" "fth1."
"dm" "diabetes mellitus" "READCODE" "fth2."
"dm" "diabetes mellitus" "READCODE" "fth3."
"dm" "diabetes mellitus" "READCODE" "fth4."
"dm" "diabetes mellitus" "READCODE" "fti1."
"dm" "diabetes mellitus" "READCODE" "fti2."
"dm" "diabetes mellitus" "READCODE" "fti3."
"dm" "diabetes mellitus" "READCODE" "fti4."
"dm" "diabetes mellitus" "READCODE" "ftj1."
"dm" "diabetes mellitus" "READCODE" "ftj2."
"dm" "diabetes mellitus" "READCODE" "ftj3."
"dm" "diabetes mellitus" "READCODE" "ftj4."
"dm" "diabetes mellitus" "READCODE" "ftj5."
"dm" "diabetes mellitus" "READCODE" "ftj6."
"dm" "diabetes mellitus" "READCODE" "ftk1."
"dm" "diabetes mellitus" "READCODE" "ftk2."
"dm" "diabetes mellitus" "READCODE" "ftk3."
"dm" "diabetes mellitus" "READCODE" "ftk4."
"dm" "diabetes mellitus" "READCODE" "ftk5."
"dm" "diabetes mellitus" "READCODE" "ftk6."
"dm" "diabetes mellitus" "READCODE" "ftl1."
"dm" "diabetes mellitus" "READCODE" "ftl2."
"dm" "diabetes mellitus" "READCODE" "ftm1."
"dm" "diabetes mellitus" "READCODE" "ftm2."
"dm" "diabetes mellitus" "READCODE" "ftm3."
"dm" "diabetes mellitus" "READCODE" "ftm4."
"dm" "diabetes mellitus" "READCODE" "ftn1."
"dm" "diabetes mellitus" "READCODE" "ftn2."
"dm" "diabetes mellitus" "READCODE" "ftn3."
"dm" "diabetes mellitus" "READCODE" "ftn4."
"dm" "diabetes mellitus" "READCODE" "fto1."
"dm" "diabetes mellitus" "READCODE" "fto2."
"dm" "diabetes mellitus" "READCODE" "fto3."
"dm" "diabetes mellitus" "READCODE" "fto4."
"dm" "diabetes mellitus" "READCODE" "ftp2."
"dm" "diabetes mellitus" "READCODE" "ftp3."
"dm" "diabetes mellitus" "READCODE" "ftp4."
"dm" "diabetes mellitus" "READCODE" "ftq1."
"dm" "diabetes mellitus" "READCODE" "ftq2."
"dm" "diabetes mellitus" "READCODE" "ftq3."
"dm" "diabetes mellitus" "READCODE" "ftq4."
"dm" "diabetes mellitus" "READCODE" "ftq5."
"dm" "diabetes mellitus" "READCODE" "ftq7."
"dm" "diabetes mellitus" "READCODE" "ftr2."
"dm" "diabetes mellitus" "READCODE" "ftr3."
"dm" "diabetes mellitus" "READCODE" "ftr4."
"dm" "diabetes mellitus" "READCODE" "ftr5."
"dm" "diabetes mellitus" "READCODE" "ftr6."
"dm" "diabetes mellitus" "READCODE" "ftr7."
"dm" "diabetes mellitus" "READCODE" "ftr8."
"dm" "diabetes mellitus" "READCODE" "fw1.."
"dm" "diabetes mellitus" "READCODE" "fw11."
"dm" "diabetes mellitus" "READCODE" "fw12."
"dm" "diabetes mellitus" "READCODE" "fw13."
"dm" "diabetes mellitus" "READCODE" "fw14."
"dm" "diabetes mellitus" "READCODE" "fw15."
"dm" "diabetes mellitus" "READCODE" "fw16."
"dm" "diabetes mellitus" "READCODE" "fw2.."
"dm" "diabetes mellitus" "READCODE" "fw21."
"dm" "diabetes mellitus" "READCODE" "fw22."
"dm" "diabetes mellitus" "READCODE" "iz16."
"dm" "diabetes mellitus" "READCODE" "p453."
"dm" "diabetes mellitus" "READCODE" "p454."
"dm" "diabetes mellitus" "READCODE" "p455."
"dm" "diabetes mellitus" "READCODE" "ph..."
"dm" "diabetes mellitus" "READCODE" "ph1.."
"dm" "diabetes mellitus" "READCODE" "ph18."
"dm" "diabetes mellitus" "READCODE" "ph21."
"dm" "diabetes mellitus" "READCODE" "ph22."
"dm" "diabetes mellitus" "READCODE" "ph23."
"dm" "diabetes mellitus" "READCODE" "ph25."
"dm" "diabetes mellitus" "READCODE" "ph26."
"dm" "diabetes mellitus" "READCODE" "ph29."
"dm" "diabetes mellitus" "READCODE" "ph31."
"dm" "diabetes mellitus" "READCODE" "ph32."
"dm" "diabetes mellitus" "READCODE" "ph33."
"dm" "diabetes mellitus" "READCODE" "ph34."
"dm" "diabetes mellitus" "READCODE" "ph35."
"dm" "diabetes mellitus" "READCODE" "ph36."
"dm" "diabetes mellitus" "READCODE" "ph37."
"dm" "diabetes mellitus" "READCODE" "ph38."
"dm" "diabetes mellitus" "READCODE" "ph39."
"dm" "diabetes mellitus" "READCODE" "ph3A."
"dm" "diabetes mellitus" "READCODE" "ph3B."
"dm" "diabetes mellitus" "READCODE" "ph3C."
"dm" "diabetes mellitus" "READCODE" "ph3D."
"dm" "diabetes mellitus" "READCODE" "ph3E."
"dm" "diabetes mellitus" "READCODE" "ph3F."
"dm" "diabetes mellitus" "READCODE" "ph3J."
"dm" "diabetes mellitus" "READCODE" "ph3K."
"dm" "diabetes mellitus" "READCODE" "ph3L."
"dm" "diabetes mellitus" "READCODE" "ph3M."
"dm" "diabetes mellitus" "READCODE" "ph3N."
"dm" "diabetes mellitus" "READCODE" "ph3P."
"dm" "diabetes mellitus" "READCODE" "ph3Q."
"dm" "diabetes mellitus" "READCODE" "ph3R."
"dm" "diabetes mellitus" "READCODE" "ph3T."
"dm" "diabetes mellitus" "READCODE" "ph3U."
"dm" "diabetes mellitus" "READCODE" "ph3V."
"dm" "diabetes mellitus" "READCODE" "ph3Y."
"dm" "diabetes mellitus" "READCODE" "ph3Z."
"dm" "diabetes mellitus" "READCODE" "ph3a."
"dm" "diabetes mellitus" "READCODE" "ph3b."
"dm" "diabetes mellitus" "READCODE" "ph3c."
"dm" "diabetes mellitus" "READCODE" "ph3d."
"dm" "diabetes mellitus" "READCODE" "ph3f."
"dm" "diabetes mellitus" "READCODE" "ph3g."
"dm" "diabetes mellitus" "READCODE" "ph43."
"dm" "diabetes mellitus" "READCODE" "ph44."
"dm" "diabetes mellitus" "READCODE" "ph51."
"dm" "diabetes mellitus" "READCODE" "ph61."
"dm" "diabetes mellitus" "READCODE" "ph62."
"dm" "diabetes mellitus" "READCODE" "ph7.."
"dm" "diabetes mellitus" "READCODE" "ph71."
"dm" "diabetes mellitus" "READCODE" "ph72."
"dm" "diabetes mellitus" "READCODE" "ph73."
"dm" "diabetes mellitus" "READCODE" "ph74."
"dm" "diabetes mellitus" "READCODE" "ph75."
"dm" "diabetes mellitus" "READCODE" "ph76."
"dm" "diabetes mellitus" "READCODE" "ph77."
"dm" "diabetes mellitus" "READCODE" "ph78."
"dm" "diabetes mellitus" "READCODE" "ph79."
"dm" "diabetes mellitus" "READCODE" "ph7A."
"dm" "diabetes mellitus" "READCODE" "ph7B."
"dm" "diabetes mellitus" "READCODE" "ph7D."
"dm" "diabetes mellitus" "READCODE" "ph7E."
"dm" "diabetes mellitus" "READCODE" "ph7F."
"dm" "diabetes mellitus" "READCODE" "ph7G."
"dm" "diabetes mellitus" "READCODE" "ph7H."
"dm" "diabetes mellitus" "READCODE" "ph7I."
"dm" "diabetes mellitus" "READCODE" "ph7J."
"dm" "diabetes mellitus" "READCODE" "ph7K."
"dm" "diabetes mellitus" "READCODE" "ph7L."
"dm" "diabetes mellitus" "READCODE" "ph7M."
"dm" "diabetes mellitus" "READCODE" "ph7N."
"dm" "diabetes mellitus" "READCODE" "ph7N."
"dm" "diabetes mellitus" "READCODE" "ph7O."
"dm" "diabetes mellitus" "READCODE" "ph7P."
"dm" "diabetes mellitus" "READCODE" "ph7Q."
"dm" "diabetes mellitus" "READCODE" "ph7R."
"dm" "diabetes mellitus" "READCODE" "ph7S."
"dm" "diabetes mellitus" "READCODE" "ph7T."
"dm" "diabetes mellitus" "READCODE" "ph7U."
"dm" "diabetes mellitus" "READCODE" "ph7V."
"dm" "diabetes mellitus" "READCODE" "ph7W."
"dm" "diabetes mellitus" "READCODE" "ph7X."
"dm" "diabetes mellitus" "READCODE" "ph7Y."
"dm" "diabetes mellitus" "READCODE" "ph7Z."
"dm" "diabetes mellitus" "READCODE" "ph7a."
"dm" "diabetes mellitus" "READCODE" "ph7b."
"dm" "diabetes mellitus" "READCODE" "ph7c."
"dm" "diabetes mellitus" "READCODE" "ph7d."
"dm" "diabetes mellitus" "READCODE" "ph7e."
"dm" "diabetes mellitus" "READCODE" "ph7f."
"dm" "diabetes mellitus" "READCODE" "ph7i."
"dm" "diabetes mellitus" "READCODE" "ph7j."
"dm" "diabetes mellitus" "READCODE" "ph7k."
"dm" "diabetes mellitus" "READCODE" "ph7l."
"dm" "diabetes mellitus" "READCODE" "ph7m."
"dm" "diabetes mellitus" "READCODE" "ph7n."
"dm" "diabetes mellitus" "READCODE" "ph7o."
"dm" "diabetes mellitus" "READCODE" "ph7p."
"dm" "diabetes mellitus" "READCODE" "ph7q."
"dm" "diabetes mellitus" "READCODE" "ph7s."
"dm" "diabetes mellitus" "READCODE" "ph7t."
"dm" "diabetes mellitus" "READCODE" "ph7u."
"dm" "diabetes mellitus" "READCODE" "ph7w."
"dm" "diabetes mellitus" "READCODE" "ph7y."
"dm" "diabetes mellitus" "READCODE" "ph7z."
"dm" "diabetes mellitus" "READCODE" "ph81."
"dm" "diabetes mellitus" "READCODE" "ph82."
"dm" "diabetes mellitus" "READCODE" "ph83."
"dm" "diabetes mellitus" "READCODE" "ph84."
"dm" "diabetes mellitus" "READCODE" "ph86."
"dm" "diabetes mellitus" "READCODE" "ph86."
"dm" "diabetes mellitus" "READCODE" "ph87."
"dm" "diabetes mellitus" "READCODE" "ph88."
"dm" "diabetes mellitus" "READCODE" "ph89."
"dm" "diabetes mellitus" "READCODE" "ph8A."
"dm" "diabetes mellitus" "READCODE" "ph8B."
"dm" "diabetes mellitus" "READCODE" "ph8C."
"dm" "diabetes mellitus" "READCODE" "ph8C."
"dm" "diabetes mellitus" "READCODE" "ph8D."
"dm" "diabetes mellitus" "READCODE" "ph8E."
"dm" "diabetes mellitus" "READCODE" "ph8F."
"dm" "diabetes mellitus" "READCODE" "ph8G."
"dm" "diabetes mellitus" "READCODE" "ph8H."
"dm" "diabetes mellitus" "READCODE" "ph8I."
"dm" "diabetes mellitus" "READCODE" "ph8J."
"dm" "diabetes mellitus" "READCODE" "ph8N."
"dm" "diabetes mellitus" "READCODE" "ph8O."
"dm" "diabetes mellitus" "READCODE" "ph8P."
"dm" "diabetes mellitus" "READCODE" "ph8Q."
"dm" "diabetes mellitus" "READCODE" "ph8R."
"dm" "diabetes mellitus" "READCODE" "ph8S."
"dm" "diabetes mellitus" "READCODE" "ph8T."
"dm" "diabetes mellitus" "READCODE" "ph8T."
"dm" "diabetes mellitus" "READCODE" "ph8U."
"dm" "diabetes mellitus" "READCODE" "ph8V."
"dm" "diabetes mellitus" "READCODE" "ph8Y."
"dm" "diabetes mellitus" "READCODE" "ph8Z."
"dm" "diabetes mellitus" "READCODE" "ph8Z."
"dm" "diabetes mellitus" "READCODE" "ph8a."
"dm" "diabetes mellitus" "READCODE" "ph8b."
"dm" "diabetes mellitus" "READCODE" "ph8c."
"dm" "diabetes mellitus" "READCODE" "ph8d."
"dm" "diabetes mellitus" "READCODE" "ph8e."
"dm" "diabetes mellitus" "READCODE" "ph8f."
"dm" "diabetes mellitus" "READCODE" "ph8f."
"dm" "diabetes mellitus" "READCODE" "ph8g."
"dm" "diabetes mellitus" "READCODE" "ph8h."
"dm" "diabetes mellitus" "READCODE" "ph8i."
"dm" "diabetes mellitus" "READCODE" "ph8j."
"dm" "diabetes mellitus" "READCODE" "ph8k."
"dm" "diabetes mellitus" "READCODE" "ph8l."
"dm" "diabetes mellitus" "READCODE" "ph8l."
"dm" "diabetes mellitus" "READCODE" "ph8l."
"dm" "diabetes mellitus" "READCODE" "ph8m."
"dm" "diabetes mellitus" "READCODE" "ph8n."
"dm" "diabetes mellitus" "READCODE" "ph8o."
"dm" "diabetes mellitus" "READCODE" "ph8r."
"dm" "diabetes mellitus" "READCODE" "ph8s."
"dm" "diabetes mellitus" "READCODE" "ph8t."
"dm" "diabetes mellitus" "READCODE" "ph8u."
"dm" "diabetes mellitus" "READCODE" "ph8v."
"dm" "diabetes mellitus" "READCODE" "ph8w."
"dm" "diabetes mellitus" "READCODE" "ph8z."
"dm" "diabetes mellitus" "READCODE" "ph91."
"dm" "diabetes mellitus" "READCODE" "ph92."
"dm" "diabetes mellitus" "READCODE" "ph93."
"dm" "diabetes mellitus" "READCODE" "ph94."
"dm" "diabetes mellitus" "READCODE" "ph95."
"dm" "diabetes mellitus" "READCODE" "ph95."
"dm" "diabetes mellitus" "READCODE" "ph96."
"dm" "diabetes mellitus" "READCODE" "ph97."
"dm" "diabetes mellitus" "READCODE" "ph98."
"dm" "diabetes mellitus" "READCODE" "ph98."
"dm" "diabetes mellitus" "READCODE" "ph99."
"dm" "diabetes mellitus" "READCODE" "ph99."
"dm" "diabetes mellitus" "READCODE" "ph9A."
"dm" "diabetes mellitus" "READCODE" "ph9A."
"dm" "diabetes mellitus" "READCODE" "ph9B."
"dm" "diabetes mellitus" "READCODE" "ph9C."
"dm" "diabetes mellitus" "READCODE" "ph9D."
"dm" "diabetes mellitus" "READCODE" "ph9E."
"dm" "diabetes mellitus" "READCODE" "ph9I."
"dm" "diabetes mellitus" "READCODE" "ph9J."
"dm" "diabetes mellitus" "READCODE" "ph9K."
"dm" "diabetes mellitus" "READCODE" "ph9L."
"dm" "diabetes mellitus" "READCODE" "ph9M."
"dm" "diabetes mellitus" "READCODE" "ph9N."
"dm" "diabetes mellitus" "READCODE" "ph9O."
"dm" "diabetes mellitus" "READCODE" "ph9P."
"dm" "diabetes mellitus" "READCODE" "ph9Q."
"dm" "diabetes mellitus" "READCODE" "ph9R."
"dm" "diabetes mellitus" "READCODE" "ph9S."
"dm" "diabetes mellitus" "READCODE" "ph9S."
"dm" "diabetes mellitus" "READCODE" "ph9T."
"dm" "diabetes mellitus" "READCODE" "ph9U."
"dm" "diabetes mellitus" "READCODE" "ph9V."
"dm" "diabetes mellitus" "READCODE" "ph9W."
"dm" "diabetes mellitus" "READCODE" "ph9X."
"dm" "diabetes mellitus" "READCODE" "ph9Y."
"dm" "diabetes mellitus" "READCODE" "ph9Z."
"dm" "diabetes mellitus" "READCODE" "ph9a."
"dm" "diabetes mellitus" "READCODE" "ph9c."
"dm" "diabetes mellitus" "READCODE" "ph9d."
"dm" "diabetes mellitus" "READCODE" "ph9g."
"dm" "diabetes mellitus" "READCODE" "ph9h."
"dm" "diabetes mellitus" "READCODE" "ph9i."
"dm" "diabetes mellitus" "READCODE" "ph9j."
"dm" "diabetes mellitus" "READCODE" "ph9k."
"dm" "diabetes mellitus" "READCODE" "ph9l."
"dm" "diabetes mellitus" "READCODE" "ph9m."
"dm" "diabetes mellitus" "READCODE" "ph9p."
"dm" "diabetes mellitus" "READCODE" "ph9q."
"dm" "diabetes mellitus" "READCODE" "ph9r."
"dm" "diabetes mellitus" "READCODE" "ph9s."
"dm" "diabetes mellitus" "READCODE" "ph9t."
"dm" "diabetes mellitus" "READCODE" "ph9u."
"dm" "diabetes mellitus" "READCODE" "phB1."
"dm" "diabetes mellitus" "READCODE" "phB2."
"dm" "diabetes mellitus" "READCODE" "phB3."
"dm" "diabetes mellitus" "READCODE" "phB4."
"dm" "diabetes mellitus" "READCODE" "phB5."
"dm" "diabetes mellitus" "READCODE" "phB6."
"dm" "diabetes mellitus" "READCODE" "phB7."
"dm" "diabetes mellitus" "READCODE" "phB8."
"dm" "diabetes mellitus" "READCODE" "phB9."
"dm" "diabetes mellitus" "READCODE" "phBA."
"dm" "diabetes mellitus" "READCODE" "phC3."
"dm" "diabetes mellitus" "READCODE" "phC4."
"dm" "diabetes mellitus" "READCODE" "phC5."
"dm" "diabetes mellitus" "READCODE" "phC6."
"dm" "diabetes mellitus" "READCODE" "phC7."
"dm" "diabetes mellitus" "READCODE" "phC8."
"dm" "diabetes mellitus" "READCODE" "phC9."
"dm" "diabetes mellitus" "READCODE" "phCA."
"dm" "diabetes mellitus" "READCODE" "phCB."
"dm" "diabetes mellitus" "READCODE" "phCC."
"dm" "diabetes mellitus" "READCODE" "phCD."
"dm" "diabetes mellitus" "READCODE" "phCE."
"dm" "diabetes mellitus" "READCODE" "phCF."
"dm" "diabetes mellitus" "READCODE" "phCG."
"dm" "diabetes mellitus" "READCODE" "phCH."
"dm" "diabetes mellitus" "READCODE" "phCI."
"dm" "diabetes mellitus" "READCODE" "phCJ."
"dm" "diabetes mellitus" "READCODE" "phCK."
"dm" "diabetes mellitus" "READCODE" "phCL."
"dm" "diabetes mellitus" "READCODE" "phCM."
"dm" "diabetes mellitus" "READCODE" "phCN."
"dm" "diabetes mellitus" "READCODE" "phCO."
"dm" "diabetes mellitus" "READCODE" "phCP."
"dm" "diabetes mellitus" "READCODE" "phCQ."
"dm" "diabetes mellitus" "READCODE" "phCR."
"dm" "diabetes mellitus" "READCODE" "phCS."
"dm" "diabetes mellitus" "READCODE" "phCT."
"dm" "diabetes mellitus" "READCODE" "phCU."
"dm" "diabetes mellitus" "READCODE" "phCa."
"dm" "diabetes mellitus" "READCODE" "phD1."
"dm" "diabetes mellitus" "READCODE" "phD2."
"dm" "diabetes mellitus" "READCODE" "phD3."
"dm" "diabetes mellitus" "READCODE" "phD4."
"dm" "diabetes mellitus" "READCODE" "phD5."
"dm" "diabetes mellitus" "READCODE" "phD6."
"dm" "diabetes mellitus" "READCODE" "pm16."
"dm" "diabetes mellitus" "READCODE" "pm17."
"dm" "diabetes mellitus" "READCODE" "pm18."
"dm" "diabetes mellitus" "READCODE" "pm19."
"dm" "diabetes mellitus" "READCODE" "pm1A."
"dm" "diabetes mellitus" "READCODE" "pm1A."
"dm" "diabetes mellitus" "READCODE" "pm1B."
"dm" "diabetes mellitus" "READCODE" "pm1C."
"dm" "diabetes mellitus" "READCODE" "pm1D."
"dm" "diabetes mellitus" "READCODE" "pm1E."
"dm" "diabetes mellitus" "READCODE" "pm1F."
"dm" "diabetes mellitus" "READCODE" "pm1G."
"dm" "diabetes mellitus" "READCODE" "pm1H."
"dm" "diabetes mellitus" "READCODE" "pm1I."
"dm" "diabetes mellitus" "READCODE" "pm1J."
"dm" "diabetes mellitus" "READCODE" "pm1K."
"dm" "diabetes mellitus" "READCODE" "pm1L."
"dm" "diabetes mellitus" "READCODE" "pm1L."
"dm" "diabetes mellitus" "READCODE" "pm1M."
"dm" "diabetes mellitus" "READCODE" "pm1M."
"dm" "diabetes mellitus" "READCODE" "pm1N."
"dm" "diabetes mellitus" "READCODE" "pm1P."
"dm" "diabetes mellitus" "READCODE" "pm1Q."
"dm" "diabetes mellitus" "READCODE" "pm1R."
"dm" "diabetes mellitus" "READCODE" "pm1S."
"dm" "diabetes mellitus" "READCODE" "pm1T."
"dm" "diabetes mellitus" "READCODE" "pm1U."
"dm" "diabetes mellitus" "READCODE" "pm1V."
"dm" "diabetes mellitus" "READCODE" "pm1W."
"dm" "diabetes mellitus" "READCODE" "pm1X."
"dm" "diabetes mellitus" "READCODE" "pm1Y."
"dm" "diabetes mellitus" "READCODE" "pm1Z."
"dm" "diabetes mellitus" "READCODE" "pm1a."
"dm" "diabetes mellitus" "READCODE" "pm1b."
"dm" "diabetes mellitus" "READCODE" "pm1c."
"dm" "diabetes mellitus" "READCODE" "pm1d."
"dm" "diabetes mellitus" "READCODE" "pm1e."
"dm" "diabetes mellitus" "READCODE" "pm1f."
"dm" "diabetes mellitus" "READCODE" "pm1h."
"dm" "diabetes mellitus" "READCODE" "pm1i."
"dm" "diabetes mellitus" "READCODE" "pm1j."
"dm" "diabetes mellitus" "READCODE" "pm1k."
"dm" "diabetes mellitus" "READCODE" "pm1m."
"dm" "diabetes mellitus" "READCODE" "pm1m."
"dm" "diabetes mellitus" "READCODE" "pm1n."
"dm" "diabetes mellitus" "READCODE" "pm1n."
"dm" "diabetes mellitus" "READCODE" "pm1o."
"dm" "diabetes mellitus" "READCODE" "pm1p."
"dm" "diabetes mellitus" "READCODE" "pm1q."
"dm" "diabetes mellitus" "READCODE" "pm1r."
"dm" "diabetes mellitus" "READCODE" "pm1s."
"dm" "diabetes mellitus" "READCODE" "pm1t."
"dm" "diabetes mellitus" "READCODE" "pm1u."
"dm" "diabetes mellitus" "READCODE" "pm1v."
"dm" "diabetes mellitus" "READCODE" "pm1x."
"dm" "diabetes mellitus" "READCODE" "pm1y."
"dm" "diabetes mellitus" "READCODE" "pm1y."
"dm" "diabetes mellitus" "READCODE" "pm1z."
"dm" "diabetes mellitus" "READCODE" "pm1z."
"dm" "diabetes mellitus" "READCODE" "pm21."
"dm" "diabetes mellitus" "READCODE" "pm21."
"dm" "diabetes mellitus" "READCODE" "pm22."
"dm" "diabetes mellitus" "READCODE" "pm23."
"dm" "diabetes mellitus" "READCODE" "pm24."
"dm" "diabetes mellitus" "READCODE" "pm25."
"dm" "diabetes mellitus" "READCODE" "pm26."
"dm" "diabetes mellitus" "READCODE" "pm27."
"dm" "diabetes mellitus" "READCODE" "pm28."
"dm" "diabetes mellitus" "READCODE" "pm29."
"dm" "diabetes mellitus" "READCODE" "pm2A."
"dm" "diabetes mellitus" "READCODE" "pm2B."
"dm" "diabetes mellitus" "READCODE" "pm2C."
"dm" "diabetes mellitus" "READCODE" "pm2D."
"dm" "diabetes mellitus" "READCODE" "pm2E."
"dm" "diabetes mellitus" "READCODE" "pm2F."
"dm" "diabetes mellitus" "READCODE" "pm2G."
"dm" "diabetes mellitus" "READCODE" "pm2H."
"dm" "diabetes mellitus" "READCODE" "pm2I."
"dm" "diabetes mellitus" "READCODE" "pm2J."
"dm" "diabetes mellitus" "READCODE" "pm2K."
"dm" "diabetes mellitus" "READCODE" "pm2L."
"dm" "diabetes mellitus" "READCODE" "pm2M."
"dm" "diabetes mellitus" "READCODE" "pu1.."
"dm" "diabetes mellitus" "READCODE" "pu11."
"dm" "diabetes mellitus" "READCODE" "pu13."
"dm" "diabetes mellitus" "READCODE" "pu21."
"dm" "diabetes mellitus" "READCODE" "pu31."
"dm" "diabetes mellitus" "READCODE" "pu41."
"dm" "diabetes mellitus" "READCODE" "pu42."
"dm" "diabetes mellitus" "READCODE" "pu51."
"dm" "diabetes mellitus" "READCODE" "pu52."
"dm" "diabetes mellitus" "READCODE" "pu52."
"dm" "diabetes mellitus" "READCODE" "pu53."
"dm" "diabetes mellitus" "READCODE" "pu55."
"dm" "diabetes mellitus" "READCODE" "pu56."
"dm" "diabetes mellitus" "READCODE" "pu61."
"dm" "diabetes mellitus" "READCODE" "pu71."
"dm" "diabetes mellitus" "READCODE" "pu72."
"dm" "diabetes mellitus" "READCODE" "pu74."
"dm" "diabetes mellitus" "READCODE" "pu75."
"dm" "diabetes mellitus" "READCODE" "puh.."
"dm" "diabetes mellitus" "READCODE" "puh1."
"dm" "diabetes mellitus" "READCODE" "puh2."
"dm" "diabetes mellitus" "READCODE" "puh3."
"dm" "diabetes mellitus" "READCODE" "puh4."
"dm" "diabetes mellitus" "READCODE" "puh5."
"dm" "diabetes mellitus" "READCODE" "puh6."
"dm" "diabetes mellitus" "READCODE" "puh7."
"dm" "diabetes mellitus" "READCODE" "puh8."
"dm" "diabetes mellitus" "READCODE" "puh9."
"dm" "diabetes mellitus" "READCODE" "puhE."
"dm" "diabetes mellitus" "READCODE" "puhF."
"dm" "diabetes mellitus" "READCODE" "puhG."
"dm" "diabetes mellitus" "READCODE" "puhH."
"dm" "diabetes mellitus" "READCODE" "puhI."
"dm" "diabetes mellitus" "READCODE" "puhJ."
"dm" "diabetes mellitus" "READCODE" "puhK."
"dm" "diabetes mellitus" "READCODE" "puhL."
"dm" "diabetes mellitus" "READCODE" "puhM."
"dm" "diabetes mellitus" "READCODE" "puhN."
"dm" "diabetes mellitus" "READCODE" "puhO."
"dm" "diabetes mellitus" "READCODE" "puhP."
"dm" "diabetes mellitus" "READCODE" "puhQ."
"dm" "diabetes mellitus" "READCODE" "puhR."
"dm" "diabetes mellitus" "READCODE" "puhS."
"dm" "diabetes mellitus" "READCODE" "puhS."
"dm" "diabetes mellitus" "READCODE" "puhT."
"dm" "diabetes mellitus" "READCODE" "puhU."
"dm" "diabetes mellitus" "READCODE" "puhV."
"dm" "diabetes mellitus" "READCODE" "puhY."
"dm" "diabetes mellitus" "READCODE" "puhZ."
"dm" "diabetes mellitus" "READCODE" "puha."
"dm" "diabetes mellitus" "READCODE" "puhb."
"dm" "diabetes mellitus" "READCODE" "puhc."
"dm" "diabetes mellitus" "READCODE" "puhc."
"dm" "diabetes mellitus" "READCODE" "puhe."
"dm" "diabetes mellitus" "READCODE" "puhf."
"dm" "diabetes mellitus" "READCODE" "puhg."
"dm" "diabetes mellitus" "READCODE" "puhh."
"dm" "diabetes mellitus" "READCODE" "puhi."
"dm" "diabetes mellitus" "READCODE" "puhj."
"dm" "diabetes mellitus" "READCODE" "puhk."
"dm" "diabetes mellitus" "READCODE" "puhl."
"dm" "diabetes mellitus" "READCODE" "puhm."
"dm" "diabetes mellitus" "READCODE" "puhn."
"dm" "diabetes mellitus" "READCODE" "puhp."
"dm" "diabetes mellitus" "READCODE" "puhq."
"dm" "diabetes mellitus" "READCODE" "puhr."
"dm" "diabetes mellitus" "READCODE" "puhs."
"dm" "diabetes mellitus" "READCODE" "puhs."
"dm" "diabetes mellitus" "READCODE" "puht."
"dm" "diabetes mellitus" "READCODE" "puhu."
"dm" "diabetes mellitus" "READCODE" "puhw."
"dm" "diabetes mellitus" "READCODE" "puhx."
"dm" "diabetes mellitus" "READCODE" "puhy."
"dm" "diabetes mellitus" "READCODE" "pui1."
"dm" "diabetes mellitus" "READCODE" "pui8."
"dm" "diabetes mellitus" "READCODE" "puiG."
"dm" "diabetes mellitus" "READCODE" "puiI."
"dm" "diabetes mellitus" "READCODE" "puiM."
"dm" "diabetes mellitus" "READCODE" "puiN."
"dm" "diabetes mellitus" "READCODE" "puiR."
"dm" "diabetes mellitus" "READCODE" "puiX."
"dm" "diabetes mellitus" "READCODE" "puig."
"dm" "diabetes mellitus" "READCODE" "puit."
"dm" "diabetes mellitus" "READCODE" "puj.."
"dm" "diabetes mellitus" "READCODE" "puj5."
"dm" "diabetes mellitus" "READCODE" "puj8."
"dm" "diabetes mellitus" "READCODE" "pujE."
"dm" "diabetes mellitus" "READCODE" "pujF."
"dm" "diabetes mellitus" "READCODE" "pujH."
"dm" "diabetes mellitus" "READCODE" "pujI."
"dm" "diabetes mellitus" "READCODE" "pujL."
"dm" "diabetes mellitus" "READCODE" "pujp."
"dm" "diabetes mellitus" "READCODE" "pun.."
"dm" "diabetes mellitus" "READCODE" "pun1."
"dm" "diabetes mellitus" "READCODE" "pun2."
"dm" "diabetes mellitus" "READCODE" "pun3."
"dm" "diabetes mellitus" "READCODE" "puq7."
"dm" "diabetes mellitus" "READCODE" "puqK."
"dm" "diabetes mellitus" "READCODE" "pur.."
"dm" "diabetes mellitus" "READCODE" "pur1."
"dm" "diabetes mellitus" "READCODE" "pur2."
"dm" "diabetes mellitus" "READCODE" "pur3."
"dm" "diabetes mellitus" "READCODE" "pur4."
"dm" "diabetes mellitus" "READCODE" "pur5."
"dm" "diabetes mellitus" "READCODE" "pur6."
"dm" "diabetes mellitus" "READCODE" "pur7."
"dm" "diabetes mellitus" "READCODE" "pur8."
"dm" "diabetes mellitus" "READCODE" "pur9."
"dm" "diabetes mellitus" "READCODE" "purA."
"dm" "diabetes mellitus" "READCODE" "purB."
"dm" "diabetes mellitus" "READCODE" "purC."
"dm" "diabetes mellitus" "READCODE" "purD."
"dm" "diabetes mellitus" "READCODE" "purE."
"dm" "diabetes mellitus" "READCODE" "purF."
"dm" "diabetes mellitus" "READCODE" "purG."
"dm" "diabetes mellitus" "READCODE" "purH."
"dm" "diabetes mellitus" "READCODE" "purI."
"dm" "diabetes mellitus" "READCODE" "purJ."
"dm" "diabetes mellitus" "READCODE" "purK."
"dm" "diabetes mellitus" "READCODE" "purM."
"dm" "diabetes mellitus" "READCODE" "purN."
"dm" "diabetes mellitus" "READCODE" "purO."
"dm" "diabetes mellitus" "READCODE" "purP."
"dm" "diabetes mellitus" "READCODE" "purQ."
"dm" "diabetes mellitus" "READCODE" "purR."
"dm" "diabetes mellitus" "READCODE" "purS."
"dm" "diabetes mellitus" "READCODE" "purT."
"dm" "diabetes mellitus" "READCODE" "purU."
"dm" "diabetes mellitus" "READCODE" "purY."
"eczema" "eczema" "ICD10" "L208"
"eczema" "eczema" "ICD10" "L209"
"eczema" "eczema" "READCODE" "M111."
"eczema" "eczema" "READCODE" "M112."
"eczema" "eczema" "READCODE" "M113."
"eczema" "eczema" "READCODE" "M114."
"eczema" "eczema" "READCODE" "M11z."
"falls" "falls" "ICD10" "W000"
"falls" "falls" "ICD10" "W001"
"falls" "falls" "ICD10" "W002"
"falls" "falls" "ICD10" "W003"
"falls" "falls" "ICD10" "W004"
"falls" "falls" "ICD10" "W005"
"falls" "falls" "ICD10" "W006"
"falls" "falls" "ICD10" "W007"
"falls" "falls" "ICD10" "W008"
"falls" "falls" "ICD10" "W009"
"falls" "falls" "ICD10" "W00X"
"falls" "falls" "ICD10" "W01"
"falls" "falls" "ICD10" "W01."
"falls" "falls" "ICD10" "W010"
"falls" "falls" "ICD10" "W011"
"falls" "falls" "ICD10" "W012"
"falls" "falls" "ICD10" "W013"
"falls" "falls" "ICD10" "W014"
"falls" "falls" "ICD10" "W015"
"falls" "falls" "ICD10" "W016"
"falls" "falls" "ICD10" "W017"
"falls" "falls" "ICD10" "W018"
"falls" "falls" "ICD10" "W019"
"falls" "falls" "ICD10" "W01X"
"falls" "falls" "ICD10" "W020"
"falls" "falls" "ICD10" "W021"
"falls" "falls" "ICD10" "W022"
"falls" "falls" "ICD10" "W023"
"falls" "falls" "ICD10" "W024"
"falls" "falls" "ICD10" "W025"
"falls" "falls" "ICD10" "W026"
"falls" "falls" "ICD10" "W027"
"falls" "falls" "ICD10" "W028"
"falls" "falls" "ICD10" "W029"
"falls" "falls" "ICD10" "W02X"
"falls" "falls" "ICD10" "W03"
"falls" "falls" "ICD10" "W03."
"falls" "falls" "ICD10" "W030"
"falls" "falls" "ICD10" "W031"
"falls" "falls" "ICD10" "W032"
"falls" "falls" "ICD10" "W033"
"falls" "falls" "ICD10" "W034"
"falls" "falls" "ICD10" "W035"
"falls" "falls" "ICD10" "W036"
"falls" "falls" "ICD10" "W037"
"falls" "falls" "ICD10" "W038"
"falls" "falls" "ICD10" "W039"
"falls" "falls" "ICD10" "W03X"
"falls" "falls" "ICD10" "W04."
"falls" "falls" "ICD10" "W040"
"falls" "falls" "ICD10" "W041"
"falls" "falls" "ICD10" "W042"
"falls" "falls" "ICD10" "W043"
"falls" "falls" "ICD10" "W044"
"falls" "falls" "ICD10" "W045"
"falls" "falls" "ICD10" "W046"
"falls" "falls" "ICD10" "W048"
"falls" "falls" "ICD10" "W049"
"falls" "falls" "ICD10" "W04X"
"falls" "falls" "ICD10" "W05"
"falls" "falls" "ICD10" "W050"
"falls" "falls" "ICD10" "W051"
"falls" "falls" "ICD10" "W052"
"falls" "falls" "ICD10" "W053"
"falls" "falls" "ICD10" "W054"
"falls" "falls" "ICD10" "W055"
"falls" "falls" "ICD10" "W056"
"falls" "falls" "ICD10" "W058"
"falls" "falls" "ICD10" "W059"
"falls" "falls" "ICD10" "W05X"
"falls" "falls" "ICD10" "W06"
"falls" "falls" "ICD10" "W060"
"falls" "falls" "ICD10" "W061"
"falls" "falls" "ICD10" "W062"
"falls" "falls" "ICD10" "W063"
"falls" "falls" "ICD10" "W064"
"falls" "falls" "ICD10" "W065"
"falls" "falls" "ICD10" "W068"
"falls" "falls" "ICD10" "W069"
"falls" "falls" "ICD10" "W06X"
"falls" "falls" "ICD10" "W07"
"falls" "falls" "ICD10" "W070"
"falls" "falls" "ICD10" "W071"
"falls" "falls" "ICD10" "W072"
"falls" "falls" "ICD10" "W073"
"falls" "falls" "ICD10" "W074"
"falls" "falls" "ICD10" "W075"
"falls" "falls" "ICD10" "W076"
"falls" "falls" "ICD10" "W077"
"falls" "falls" "ICD10" "W078"
"falls" "falls" "ICD10" "W079"
"falls" "falls" "ICD10" "W07X"
"falls" "falls" "ICD10" "W08"
"falls" "falls" "ICD10" "W080"
"falls" "falls" "ICD10" "W081"
"falls" "falls" "ICD10" "W082"
"falls" "falls" "ICD10" "W083"
"falls" "falls" "ICD10" "W084"
"falls" "falls" "ICD10" "W085"
"falls" "falls" "ICD10" "W086"
"falls" "falls" "ICD10" "W087"
"falls" "falls" "ICD10" "W088"
"falls" "falls" "ICD10" "W089"
"falls" "falls" "ICD10" "W08X"
"falls" "falls" "ICD10" "W090"
"falls" "falls" "ICD10" "W091"
"falls" "falls" "ICD10" "W092"
"falls" "falls" "ICD10" "W093"
"falls" "falls" "ICD10" "W094"
"falls" "falls" "ICD10" "W095"
"falls" "falls" "ICD10" "W097"
"falls" "falls" "ICD10" "W098"
"falls" "falls" "ICD10" "W099"
"falls" "falls" "ICD10" "W09X"
"falls" "falls" "ICD10" "W10"
"falls" "falls" "ICD10" "W100"
"falls" "falls" "ICD10" "W101"
"falls" "falls" "ICD10" "W102"
"falls" "falls" "ICD10" "W103"
"falls" "falls" "ICD10" "W104"
"falls" "falls" "ICD10" "W105"
"falls" "falls" "ICD10" "W106"
"falls" "falls" "ICD10" "W107"
"falls" "falls" "ICD10" "W108"
"falls" "falls" "ICD10" "W109"
"falls" "falls" "ICD10" "W10X"
"falls" "falls" "ICD10" "W11"
"falls" "falls" "ICD10" "W110"
"falls" "falls" "ICD10" "W111"
"falls" "falls" "ICD10" "W112"
"falls" "falls" "ICD10" "W113"
"falls" "falls" "ICD10" "W114"
"falls" "falls" "ICD10" "W115"
"falls" "falls" "ICD10" "W116"
"falls" "falls" "ICD10" "W117"
"falls" "falls" "ICD10" "W118"
"falls" "falls" "ICD10" "W119"
"falls" "falls" "ICD10" "W11X"
"falls" "falls" "ICD10" "W120"
"falls" "falls" "ICD10" "W121"
"falls" "falls" "ICD10" "W122"
"falls" "falls" "ICD10" "W123"
"falls" "falls" "ICD10" "W124"
"falls" "falls" "ICD10" "W125"
"falls" "falls" "ICD10" "W126"
"falls" "falls" "ICD10" "W127"
"falls" "falls" "ICD10" "W128"
"falls" "falls" "ICD10" "W129"
"falls" "falls" "ICD10" "W13"
"falls" "falls" "ICD10" "W130"
"falls" "falls" "ICD10" "W131"
"falls" "falls" "ICD10" "W132"
"falls" "falls" "ICD10" "W133"
"falls" "falls" "ICD10" "W134"
"falls" "falls" "ICD10" "W135"
"falls" "falls" "ICD10" "W136"
"falls" "falls" "ICD10" "W137"
"falls" "falls" "ICD10" "W138"
"falls" "falls" "ICD10" "W139"
"falls" "falls" "ICD10" "W13X"
"falls" "falls" "ICD10" "W140"
"falls" "falls" "ICD10" "W141"
"falls" "falls" "ICD10" "W142"
"falls" "falls" "ICD10" "W143"
"falls" "falls" "ICD10" "W144"
"falls" "falls" "ICD10" "W145"
"falls" "falls" "ICD10" "W147"
"falls" "falls" "ICD10" "W148"
"falls" "falls" "ICD10" "W149"
"falls" "falls" "ICD10" "W14X"
"falls" "falls" "ICD10" "W15"
"falls" "falls" "ICD10" "W150"
"falls" "falls" "ICD10" "W152"
"falls" "falls" "ICD10" "W153"
"falls" "falls" "ICD10" "W154"
"falls" "falls" "ICD10" "W155"
"falls" "falls" "ICD10" "W156"
"falls" "falls" "ICD10" "W158"
"falls" "falls" "ICD10" "W159"
"falls" "falls" "ICD10" "W160"
"falls" "falls" "ICD10" "W161"
"falls" "falls" "ICD10" "W162"
"falls" "falls" "ICD10" "W163"
"falls" "falls" "ICD10" "W164"
"falls" "falls" "ICD10" "W165"
"falls" "falls" "ICD10" "W166"
"falls" "falls" "ICD10" "W168"
"falls" "falls" "ICD10" "W169"
"falls" "falls" "ICD10" "W17"
"falls" "falls" "ICD10" "W170"
"falls" "falls" "ICD10" "W171"
"falls" "falls" "ICD10" "W172"
"falls" "falls" "ICD10" "W173"
"falls" "falls" "ICD10" "W174"
"falls" "falls" "ICD10" "W175"
"falls" "falls" "ICD10" "W176"
"falls" "falls" "ICD10" "W177"
"falls" "falls" "ICD10" "W178"
"falls" "falls" "ICD10" "W179"
"falls" "falls" "ICD10" "W17X"
"falls" "falls" "ICD10" "W18"
"falls" "falls" "ICD10" "W180"
"falls" "falls" "ICD10" "W181"
"falls" "falls" "ICD10" "W182"
"falls" "falls" "ICD10" "W183"
"falls" "falls" "ICD10" "W184"
"falls" "falls" "ICD10" "W185"
"falls" "falls" "ICD10" "W186"
"falls" "falls" "ICD10" "W187"
"falls" "falls" "ICD10" "W188"
"falls" "falls" "ICD10" "W189"
"falls" "falls" "ICD10" "W18X"
"falls" "falls" "ICD10" "W19"
"falls" "falls" "ICD10" "W19."
"falls" "falls" "ICD10" "W190"
"falls" "falls" "ICD10" "W191"
"falls" "falls" "ICD10" "W192"
"falls" "falls" "ICD10" "W193"
"falls" "falls" "ICD10" "W194"
"falls" "falls" "ICD10" "W195"
"falls" "falls" "ICD10" "W196"
"falls" "falls" "ICD10" "W197"
"falls" "falls" "ICD10" "W198"
"falls" "falls" "ICD10" "W199"
"falls" "falls" "ICD10" "W19O"
"falls" "falls" "ICD10" "W19X"
"falls" "falls" "READCODE" "TC..."
"falls" "falls" "READCODE" "TC...1"
"falls" "falls" "READCODE" "TC...11"
"falls" "falls" "READCODE" "TC0.."
"falls" "falls" "READCODE" "TC00."
"falls" "falls" "READCODE" "TC000"
"falls" "falls" "READCODE" "TC001"
"falls" "falls" "READCODE" "TC00z"
"falls" "falls" "READCODE" "TC01."
"falls" "falls" "READCODE" "TC010"
"falls" "falls" "READCODE" "TC011"
"falls" "falls" "READCODE" "TC01z"
"falls" "falls" "READCODE" "TC02."
"falls" "falls" "READCODE" "TC020"
"falls" "falls" "READCODE" "TC021"
"falls" "falls" "READCODE" "TC02z"
"falls" "falls" "READCODE" "TC0z."
"falls" "falls" "READCODE" "TC1.."
"falls" "falls" "READCODE" "TC10."
"falls" "falls" "READCODE" "TC11."
"falls" "falls" "READCODE" "TC1z."
"falls" "falls" "READCODE" "TC2.."
"falls" "falls" "READCODE" "TC20."
"falls" "falls" "READCODE" "TC21."
"falls" "falls" "READCODE" "TC22."
"falls" "falls" "READCODE" "TC23."
"falls" "falls" "READCODE" "TC24."
"falls" "falls" "READCODE" "TC27."
"falls" "falls" "READCODE" "TC28."
"falls" "falls" "READCODE" "TC29."
"falls" "falls" "READCODE" "TC2z."
"falls" "falls" "READCODE" "TC3.."
"falls" "falls" "READCODE" "TC30."
"falls" "falls" "READCODE" "TC300"
"falls" "falls" "READCODE" "TC302"
"falls" "falls" "READCODE" "TC305"
"falls" "falls" "READCODE" "TC30z"
"falls" "falls" "READCODE" "TC31."
"falls" "falls" "READCODE" "TC32."
"falls" "falls" "READCODE" "TC320"
"falls" "falls" "READCODE" "TC321"
"falls" "falls" "READCODE" "TC32z"
"falls" "falls" "READCODE" "TC3y."
"falls" "falls" "READCODE" "TC3y0"
"falls" "falls" "READCODE" "TC3y1"
"falls" "falls" "READCODE" "TC3y2"
"falls" "falls" "READCODE" "TC3y3"
"falls" "falls" "READCODE" "TC3y4"
"falls" "falls" "READCODE" "TC3y5"
"falls" "falls" "READCODE" "TC3y6"
"falls" "falls" "READCODE" "TC3yz"
"falls" "falls" "READCODE" "TC3z."
"falls" "falls" "READCODE" "TC4.."
"falls" "falls" "READCODE" "TC40."
"falls" "falls" "READCODE" "TC41."
"falls" "falls" "READCODE" "TC42."
"falls" "falls" "READCODE" "TC420"
"falls" "falls" "READCODE" "TC421"
"falls" "falls" "READCODE" "TC42z"
"falls" "falls" "READCODE" "TC4y."
"falls" "falls" "READCODE" "TC4y0"
"falls" "falls" "READCODE" "TC4y1"
"falls" "falls" "READCODE" "TC4y2"
"falls" "falls" "READCODE" "TC4y3"
"falls" "falls" "READCODE" "TC4yz"
"falls" "falls" "READCODE" "TC4z."
"falls" "falls" "READCODE" "TC5.."
"falls" "falls" "READCODE" "TC50."
"falls" "falls" "READCODE" "TC51."
"falls" "falls" "READCODE" "TC52."
"falls" "falls" "READCODE" "TC53."
"falls" "falls" "READCODE" "TC5z."
"falls" "falls" "READCODE" "TC6.."
"falls" "falls" "READCODE" "TC60."
"falls" "falls" "READCODE" "TC600"
"falls" "falls" "READCODE" "TC60y"
"falls" "falls" "READCODE" "TC60z"
"falls" "falls" "READCODE" "TC6y."
"falls" "falls" "READCODE" "TC6y0"
"falls" "falls" "READCODE" "TC6y1"
"falls" "falls" "READCODE" "TC6yz"
"falls" "falls" "READCODE" "TC6z."
"falls" "falls" "READCODE" "TC7.."
"falls" "falls" "READCODE" "TCLO16153NEMIS"
"falls" "falls" "READCODE" "TCy.."
"falls" "falls" "READCODE" "TCy0."
"falls" "falls" "READCODE" "TCyz."
"falls" "falls" "READCODE" "TCz.."
"fluvac" "influenza vaccine" "READCODE" "65E.."
"fluvac" "influenza vaccine" "READCODE" "65E0."
"fluvac" "influenza vaccine" "READCODE" "65E00"
"fluvac" "influenza vaccine" "READCODE" "65E1."
"fluvac" "influenza vaccine" "READCODE" "65E10"
"fluvac" "influenza vaccine" "READCODE" "65E2."
"fluvac" "influenza vaccine" "READCODE" "65E20"
"fluvac" "influenza vaccine" "READCODE" "65E21"
"fluvac" "influenza vaccine" "READCODE" "65E22"
"fluvac" "influenza vaccine" "READCODE" "65E23"
"fluvac" "influenza vaccine" "READCODE" "65E24"
"fluvac" "influenza vaccine" "READCODE" "65E3."
"fluvac" "influenza vaccine" "READCODE" "65E30"
"fluvac" "influenza vaccine" "READCODE" "65E4."
"fluvac" "influenza vaccine" "READCODE" "65E40"
"fluvac" "influenza vaccine" "READCODE" "65E5."
"fluvac" "influenza vaccine" "READCODE" "65E6."
"fluvac" "influenza vaccine" "READCODE" "65E7."
"fluvac" "influenza vaccine" "READCODE" "65E8."
"fluvac" "influenza vaccine" "READCODE" "65E9."
"fluvac" "influenza vaccine" "READCODE" "65EA."
"fluvac" "influenza vaccine" "READCODE" "65EB."
"fluvac" "influenza vaccine" "READCODE" "65EC."
"fluvac" "influenza vaccine" "READCODE" "65ED."
"fluvac" "influenza vaccine" "READCODE" "65ED0"
"fluvac" "influenza vaccine" "READCODE" "65ED1"
"fluvac" "influenza vaccine" "READCODE" "65ED2"
"fluvac" "influenza vaccine" "READCODE" "65ED3"
"fluvac" "influenza vaccine" "READCODE" "65ED4"
"fluvac" "influenza vaccine" "READCODE" "65ED5"
"fluvac" "influenza vaccine" "READCODE" "65ED6"
"fluvac" "influenza vaccine" "READCODE" "65ED7"
"fluvac" "influenza vaccine" "READCODE" "65ED8"
"fluvac" "influenza vaccine" "READCODE" "65ED9"
"fluvac" "influenza vaccine" "READCODE" "65EDA"
"fluvac" "influenza vaccine" "READCODE" "65EE."
"fluvac" "influenza vaccine" "READCODE" "65EE0"
"fluvac" "influenza vaccine" "READCODE" "65EE1"
"fluvac" "influenza vaccine" "READCODE" "n47.."
"fluvac" "influenza vaccine" "READCODE" "n471."
"fluvac" "influenza vaccine" "READCODE" "n472."
"fluvac" "influenza vaccine" "READCODE" "n473."
"fluvac" "influenza vaccine" "READCODE" "n476."
"fluvac" "influenza vaccine" "READCODE" "n477."
"fluvac" "influenza vaccine" "READCODE" "n47A."
"fluvac" "influenza vaccine" "READCODE" "n47B."
"fluvac" "influenza vaccine" "READCODE" "n47C."
"fluvac" "influenza vaccine" "READCODE" "n47D."
"fluvac" "influenza vaccine" "READCODE" "n47E."
"fluvac" "influenza vaccine" "READCODE" "n47F."
"fluvac" "influenza vaccine" "READCODE" "n47G."
"fluvac" "influenza vaccine" "READCODE" "n47H."
"fluvac" "influenza vaccine" "READCODE" "n47I."
"fluvac" "influenza vaccine" "READCODE" "n47a."
"fluvac" "influenza vaccine" "READCODE" "n47b."
"fluvac" "influenza vaccine" "READCODE" "n47c."
"fluvac" "influenza vaccine" "READCODE" "n47d."
"fluvac" "influenza vaccine" "READCODE" "n47e."
"fluvac" "influenza vaccine" "READCODE" "n47f."
"fluvac" "influenza vaccine" "READCODE" "n47g."
"fluvac" "influenza vaccine" "READCODE" "n47h."
"fluvac" "influenza vaccine" "READCODE" "n47i."
"fluvac" "influenza vaccine" "READCODE" "n47j."
"fluvac" "influenza vaccine" "READCODE" "n47k."
"fluvac" "influenza vaccine" "READCODE" "n47l."
"fluvac" "influenza vaccine" "READCODE" "n47m."
"fluvac" "influenza vaccine" "READCODE" "n47n."
"fluvac" "influenza vaccine" "READCODE" "n47o."
"fluvac" "influenza vaccine" "READCODE" "n47p."
"fluvac" "influenza vaccine" "READCODE" "n47q."
"fluvac" "influenza vaccine" "READCODE" "n47r."
"fluvac" "influenza vaccine" "READCODE" "n47u."
"fluvac" "influenza vaccine" "READCODE" "n47v."
"fluvac" "influenza vaccine" "READCODE" "n47z."
"graves" "graves disease" "ICD10" "E05"
"graves" "graves disease" "ICD10" "E050"
"graves" "graves disease" "ICD10" "E051"
"graves" "graves disease" "ICD10" "E052"
"graves" "graves disease" "ICD10" "E053"
"graves" "graves disease" "ICD10" "E054"
"graves" "graves disease" "ICD10" "E055"
"graves" "graves disease" "ICD10" "E058"
"graves" "graves disease" "ICD10" "E059"
"graves" "graves disease" "ICD10" "E05X"
"graves" "graves disease" "ICD10" "P721"
"graves" "graves disease" "READCODE" "C02.."
"graves" "graves disease" "READCODE" "C020."
"graves" "graves disease" "READCODE" "C0200"
"graves" "graves disease" "READCODE" "C0201"
"graves" "graves disease" "READCODE" "C0202"
"graves" "graves disease" "READCODE" "C020z"
"graves" "graves disease" "READCODE" "C021."
"graves" "graves disease" "READCODE" "C0210"
"graves" "graves disease" "READCODE" "C0211"
"graves" "graves disease" "READCODE" "C021z"
"graves" "graves disease" "READCODE" "C022."
"graves" "graves disease" "READCODE" "C0220"
"graves" "graves disease" "READCODE" "C0221"
"graves" "graves disease" "READCODE" "C022z"
"graves" "graves disease" "READCODE" "C023."
"graves" "graves disease" "READCODE" "C0230"
"graves" "graves disease" "READCODE" "C0231"
"graves" "graves disease" "READCODE" "C023z"
"graves" "graves disease" "READCODE" "C024."
"graves" "graves disease" "READCODE" "C0240"
"graves" "graves disease" "READCODE" "C0241"
"graves" "graves disease" "READCODE" "C024z"
"graves" "graves disease" "READCODE" "C02y."
"graves" "graves disease" "READCODE" "C02y0"
"graves" "graves disease" "READCODE" "C02y1"
"graves" "graves disease" "READCODE" "C02y2"
"graves" "graves disease" "READCODE" "C02y3"
"graves" "graves disease" "READCODE" "C02yz"
"graves" "graves disease" "READCODE" "C02z."
"graves" "graves disease" "READCODE" "C02z0"
"graves" "graves disease" "READCODE" "C02z1"
"graves" "graves disease" "READCODE" "C02zz"
"graves" "graves disease" "READCODE" "Cyu13"
"graves" "graves disease" "READCODE" "Q443."
"hashimoto" "hashimoto thyroiditis" "ICD10" "E063"
"hashimoto" "hashimoto thyroiditis" "READCODE" "C052."
"hp" "hemiplegia" "ICD10" "G81"
"hp" "hemiplegia" "ICD10" "G810"
"hp" "hemiplegia" "ICD10" "G811"
"hp" "hemiplegia" "ICD10" "G819"
"hp" "hemiplegia" "ICD10" "G82"
"hp" "hemiplegia" "ICD10" "G820"
"hp" "hemiplegia" "ICD10" "G821"
"hp" "hemiplegia" "ICD10" "G822"
"hp" "hemiplegia" "ICD10" "G823"
"hp" "hemiplegia" "ICD10" "G824"
"hp" "hemiplegia" "ICD10" "G825"
"hp" "hemiplegia" "READCODE" "2833."
"hp" "hemiplegia" "READCODE" "2835."
"hp" "hemiplegia" "READCODE" "F141."
"hp" "hemiplegia" "READCODE" "F22.."
"hp" "hemiplegia" "READCODE" "F220."
"hp" "hemiplegia" "READCODE" "F221."
"hp" "hemiplegia" "READCODE" "F222."
"hp" "hemiplegia" "READCODE" "F223."
"hp" "hemiplegia" "READCODE" "F22z."
"hp" "hemiplegia" "READCODE" "F230."
"hp" "hemiplegia" "READCODE" "F2300"
"hp" "hemiplegia" "READCODE" "F2301"
"hp" "hemiplegia" "READCODE" "F230z"
"hp" "hemiplegia" "READCODE" "F241."
"hp" "hemiplegia" "READCODE" "F2410"
"hp" "hemiplegia" "READCODE" "F2411"
"htn_drug_gp" "antihypertensive drug" "READCODE" "b21.."
"htn_drug_gp" "antihypertensive drug" "READCODE" "b211."
"htn_drug_gp" "antihypertensive drug" "READCODE" "b212."
"htn_drug_gp" "antihypertensive drug" "READCODE" "b213."
"htn_drug_gp" "antihypertensive drug" "READCODE" "b214."
"htn_drug_gp" "antihypertensive drug" "READCODE" "b215."
"htn_drug_gp" "antihypertensive drug" "READCODE" "b216."
"htn_drug_gp" "antihypertensive drug" "READCODE" "b217."
"htn_drug_gp" "antihypertensive drug" "READCODE" "b218."
"htn_drug_gp" "antihypertensive drug" "READCODE" "b219."
"htn_drug_gp" "antihypertensive drug" "READCODE" "b21A."
"htn_drug_gp" "antihypertensive drug" "READCODE" "b21B."
"htn_drug_gp" "antihypertensive drug" "READCODE" "b22.."
"htn_drug_gp" "antihypertensive drug" "READCODE" "b221."
"htn_drug_gp" "antihypertensive drug" "READCODE" "b22y."
"htn_drug_gp" "antihypertensive drug" "READCODE" "b22z."
"htn_drug_gp" "antihypertensive drug" "READCODE" "b23.."
"htn_drug_gp" "antihypertensive drug" "READCODE" "b231."
"htn_drug_gp" "antihypertensive drug" "READCODE" "b232."
"htn_drug_gp" "antihypertensive drug" "READCODE" "b23y."
"htn_drug_gp" "antihypertensive drug" "READCODE" "b23z."
"htn_drug_gp" "antihypertensive drug" "READCODE" "b251."
"htn_drug_gp" "antihypertensive drug" "READCODE" "b25z."
"htn_drug_gp" "antihypertensive drug" "READCODE" "b26.."
"htn_drug_gp" "antihypertensive drug" "READCODE" "b261."
"htn_drug_gp" "antihypertensive drug" "READCODE" "b262."
"htn_drug_gp" "antihypertensive drug" "READCODE" "b263."
"htn_drug_gp" "antihypertensive drug" "READCODE" "b264."
"htn_drug_gp" "antihypertensive drug" "READCODE" "b26y."
"htn_drug_gp" "antihypertensive drug" "READCODE" "b26z."
"htn_drug_gp" "antihypertensive drug" "READCODE" "b271."
"htn_drug_gp" "antihypertensive drug" "READCODE" "b27z."
"htn_drug_gp" "antihypertensive drug" "READCODE" "b28.."
"htn_drug_gp" "antihypertensive drug" "READCODE" "b281."
"htn_drug_gp" "antihypertensive drug" "READCODE" "b282."
"htn_drug_gp" "antihypertensive drug" "READCODE" "b283."
"htn_drug_gp" "antihypertensive drug" "READCODE" "b285."
"htn_drug_gp" "antihypertensive drug" "READCODE" "b286."
"htn_drug_gp" "antihypertensive drug" "READCODE" "b287."
"htn_drug_gp" "antihypertensive drug" "READCODE" "b288."
"htn_drug_gp" "antihypertensive drug" "READCODE" "b28z."
"htn_drug_gp" "antihypertensive drug" "READCODE" "b291."
"htn_drug_gp" "antihypertensive drug" "READCODE" "b29z."
"htn_drug_gp" "antihypertensive drug" "READCODE" "b2a1."
"htn_drug_gp" "antihypertensive drug" "READCODE" "b2az."
"htn_drug_gp" "antihypertensive drug" "READCODE" "b2b.."
"htn_drug_gp" "antihypertensive drug" "READCODE" "b2b1."
"htn_drug_gp" "antihypertensive drug" "READCODE" "b2b2."
"htn_drug_gp" "antihypertensive drug" "READCODE" "b2b3."
"htn_drug_gp" "antihypertensive drug" "READCODE" "b2bz."
"htn_drug_gp" "antihypertensive drug" "READCODE" "b2c1."
"htn_drug_gp" "antihypertensive drug" "READCODE" "b2cz."
"htn_drug_gp" "antihypertensive drug" "READCODE" "b2d1."
"htn_drug_gp" "antihypertensive drug" "READCODE" "b2dz."
"htn_drug_gp" "antihypertensive drug" "READCODE" "bb3.."
"htn_drug_gp" "antihypertensive drug" "READCODE" "bb31."
"htn_drug_gp" "antihypertensive drug" "READCODE" "bb32."
"htn_drug_gp" "antihypertensive drug" "READCODE" "bb33."
"htn_drug_gp" "antihypertensive drug" "READCODE" "bb34."
"htn_drug_gp" "antihypertensive drug" "READCODE" "bb35."
"htn_drug_gp" "antihypertensive drug" "READCODE" "bb36."
"htn_drug_gp" "antihypertensive drug" "READCODE" "bb37."
"htn_drug_gp" "antihypertensive drug" "READCODE" "bb38."
"htn_drug_gp" "antihypertensive drug" "READCODE" "bb39."
"htn_drug_gp" "antihypertensive drug" "READCODE" "bb3A."
"htn_drug_gp" "antihypertensive drug" "READCODE" "bb3B."
"htn_drug_gp" "antihypertensive drug" "READCODE" "bb3C."
"htn_drug_gp" "antihypertensive drug" "READCODE" "bb3D."
"htn_drug_gp" "antihypertensive drug" "READCODE" "bb3F."
"htn_drug_gp" "antihypertensive drug" "READCODE" "bb3K."
"htn_drug_gp" "antihypertensive drug" "READCODE" "bb3L."
"htn_drug_gp" "antihypertensive drug" "READCODE" "bb3M."
"htn_drug_gp" "antihypertensive drug" "READCODE" "bb3N."
"htn_drug_gp" "antihypertensive drug" "READCODE" "bb3P."
"htn_drug_gp" "antihypertensive drug" "READCODE" "bb3Q."
"htn_drug_gp" "antihypertensive drug" "READCODE" "bb3a."
"htn_drug_gp" "antihypertensive drug" "READCODE" "bb3b."
"htn_drug_gp" "antihypertensive drug" "READCODE" "bb3c."
"htn_drug_gp" "antihypertensive drug" "READCODE" "bb3d."
"htn_drug_gp" "antihypertensive drug" "READCODE" "bb3e."
"htn_drug_gp" "antihypertensive drug" "READCODE" "bb3f."
"htn_drug_gp" "antihypertensive drug" "READCODE" "bb3g."
"htn_drug_gp" "antihypertensive drug" "READCODE" "bb3h."
"htn_drug_gp" "antihypertensive drug" "READCODE" "bb3i."
"htn_drug_gp" "antihypertensive drug" "READCODE" "bb3j."
"htn_drug_gp" "antihypertensive drug" "READCODE" "bb3k."
"htn_drug_gp" "antihypertensive drug" "READCODE" "bb3l."
"htn_drug_gp" "antihypertensive drug" "READCODE" "bb3m."
"htn_drug_gp" "antihypertensive drug" "READCODE" "bb3n."
"htn_drug_gp" "antihypertensive drug" "READCODE" "bb3o."
"htn_drug_gp" "antihypertensive drug" "READCODE" "bb3t."
"htn_drug_gp" "antihypertensive drug" "READCODE" "bb3v."
"htn_drug_gp" "antihypertensive drug" "READCODE" "bb3w."
"htn_drug_gp" "antihypertensive drug" "READCODE" "bb3y."
"htn_drug_gp" "antihypertensive drug" "READCODE" "bb3z."
"htn_drug_gp" "antihypertensive drug" "READCODE" "bd..."
"htn_drug_gp" "antihypertensive drug" "READCODE" "bd1.."
"htn_drug_gp" "antihypertensive drug" "READCODE" "bd11."
"htn_drug_gp" "antihypertensive drug" "READCODE" "bd12."
"htn_drug_gp" "antihypertensive drug" "READCODE" "bd13."
"htn_drug_gp" "antihypertensive drug" "READCODE" "bd14."
"htn_drug_gp" "antihypertensive drug" "READCODE" "bd15."
"htn_drug_gp" "antihypertensive drug" "READCODE" "bd16."
"htn_drug_gp" "antihypertensive drug" "READCODE" "bd19."
"htn_drug_gp" "antihypertensive drug" "READCODE" "bd1A."
"htn_drug_gp" "antihypertensive drug" "READCODE" "bd1B."
"htn_drug_gp" "antihypertensive drug" "READCODE" "bd1C."
"htn_drug_gp" "antihypertensive drug" "READCODE" "bd1D."
"htn_drug_gp" "antihypertensive drug" "READCODE" "bd1E."
"htn_drug_gp" "antihypertensive drug" "READCODE" "bd1F."
"htn_drug_gp" "antihypertensive drug" "READCODE" "bd1G."
"htn_drug_gp" "antihypertensive drug" "READCODE" "bd1H."
"htn_drug_gp" "antihypertensive drug" "READCODE" "bd1I."
"htn_drug_gp" "antihypertensive drug" "READCODE" "bd1J."
"htn_drug_gp" "antihypertensive drug" "READCODE" "bd1K."
"htn_drug_gp" "antihypertensive drug" "READCODE" "bd1L."
"htn_drug_gp" "antihypertensive drug" "READCODE" "bd1N."
"htn_drug_gp" "antihypertensive drug" "READCODE" "bd1P."
"htn_drug_gp" "antihypertensive drug" "READCODE" "bd1Q."
"htn_drug_gp" "antihypertensive drug" "READCODE" "bd1R."
"htn_drug_gp" "antihypertensive drug" "READCODE" "bd1S."
"htn_drug_gp" "antihypertensive drug" "READCODE" "bd1U."
"htn_drug_gp" "antihypertensive drug" "READCODE" "bd1W."
"htn_drug_gp" "antihypertensive drug" "READCODE" "bd1X."
"htn_drug_gp" "antihypertensive drug" "READCODE" "bd1Y."
"htn_drug_gp" "antihypertensive drug" "READCODE" "bd1Z."
"htn_drug_gp" "antihypertensive drug" "READCODE" "bd1a."
"htn_drug_gp" "antihypertensive drug" "READCODE" "bd1d."
"htn_drug_gp" "antihypertensive drug" "READCODE" "bd1g."
"htn_drug_gp" "antihypertensive drug" "READCODE" "bd1h."
"htn_drug_gp" "antihypertensive drug" "READCODE" "bd1i."
"htn_drug_gp" "antihypertensive drug" "READCODE" "bd1j."
"htn_drug_gp" "antihypertensive drug" "READCODE" "bd1k."
"htn_drug_gp" "antihypertensive drug" "READCODE" "bd1l."
"htn_drug_gp" "antihypertensive drug" "READCODE" "bd1l."
"htn_drug_gp" "antihypertensive drug" "READCODE" "bd1m."
"htn_drug_gp" "antihypertensive drug" "READCODE" "bd1n."
"htn_drug_gp" "antihypertensive drug" "READCODE" "bd1o."
"htn_drug_gp" "antihypertensive drug" "READCODE" "bd1p."
"htn_drug_gp" "antihypertensive drug" "READCODE" "bd1q."
"htn_drug_gp" "antihypertensive drug" "READCODE" "bd1r."
"htn_drug_gp" "antihypertensive drug" "READCODE" "bd1r."
"htn_drug_gp" "antihypertensive drug" "READCODE" "bd1s."
"htn_drug_gp" "antihypertensive drug" "READCODE" "bd1x."
"htn_drug_gp" "antihypertensive drug" "READCODE" "bd1y."
"htn_drug_gp" "antihypertensive drug" "READCODE" "bd1z."
"htn_drug_gp" "antihypertensive drug" "READCODE" "bd21."
"htn_drug_gp" "antihypertensive drug" "READCODE" "bd22."
"htn_drug_gp" "antihypertensive drug" "READCODE" "bd23."
"htn_drug_gp" "antihypertensive drug" "READCODE" "bd2w."
"htn_drug_gp" "antihypertensive drug" "READCODE" "bd2x."
"htn_drug_gp" "antihypertensive drug" "READCODE" "bd2y."
"htn_drug_gp" "antihypertensive drug" "READCODE" "bd3.."
"htn_drug_gp" "antihypertensive drug" "READCODE" "bd31."
"htn_drug_gp" "antihypertensive drug" "READCODE" "bd32."
"htn_drug_gp" "antihypertensive drug" "READCODE" "bd33."
"htn_drug_gp" "antihypertensive drug" "READCODE" "bd34."
"htn_drug_gp" "antihypertensive drug" "READCODE" "bd35."
"htn_drug_gp" "antihypertensive drug" "READCODE" "bd36."
"htn_drug_gp" "antihypertensive drug" "READCODE" "bd38."
"htn_drug_gp" "antihypertensive drug" "READCODE" "bd3a."
"htn_drug_gp" "antihypertensive drug" "READCODE" "bd3b."
"htn_drug_gp" "antihypertensive drug" "READCODE" "bd3c."
"htn_drug_gp" "antihypertensive drug" "READCODE" "bd3c."
"htn_drug_gp" "antihypertensive drug" "READCODE" "bd3f."
"htn_drug_gp" "antihypertensive drug" "READCODE" "bd3g."
"htn_drug_gp" "antihypertensive drug" "READCODE" "bd3h."
"htn_drug_gp" "antihypertensive drug" "READCODE" "bd3i."
"htn_drug_gp" "antihypertensive drug" "READCODE" "bd3j."
"htn_drug_gp" "antihypertensive drug" "READCODE" "bd3k."
"htn_drug_gp" "antihypertensive drug" "READCODE" "bd3l."
"htn_drug_gp" "antihypertensive drug" "READCODE" "bd3x."
"htn_drug_gp" "antihypertensive drug" "READCODE" "bd3y."
"htn_drug_gp" "antihypertensive drug" "READCODE" "bd3z."
"htn_drug_gp" "antihypertensive drug" "READCODE" "bd41."
"htn_drug_gp" "antihypertensive drug" "READCODE" "bd4z."
"htn_drug_gp" "antihypertensive drug" "READCODE" "bd5.."
"htn_drug_gp" "antihypertensive drug" "READCODE" "bd51."
"htn_drug_gp" "antihypertensive drug" "READCODE" "bd52."
"htn_drug_gp" "antihypertensive drug" "READCODE" "bd53."
"htn_drug_gp" "antihypertensive drug" "READCODE" "bd54."
"htn_drug_gp" "antihypertensive drug" "READCODE" "bd57."
"htn_drug_gp" "antihypertensive drug" "READCODE" "bd58."
"htn_drug_gp" "antihypertensive drug" "READCODE" "bd59."
"htn_drug_gp" "antihypertensive drug" "READCODE" "bd5a."
"htn_drug_gp" "antihypertensive drug" "READCODE" "bd5b."
"htn_drug_gp" "antihypertensive drug" "READCODE" "bd5b."
"htn_drug_gp" "antihypertensive drug" "READCODE" "bd5t."
"htn_drug_gp" "antihypertensive drug" "READCODE" "bd5u."
"htn_drug_gp" "antihypertensive drug" "READCODE" "bd5v."
"htn_drug_gp" "antihypertensive drug" "READCODE" "bd5y."
"htn_drug_gp" "antihypertensive drug" "READCODE" "bd5z."
"htn_drug_gp" "antihypertensive drug" "READCODE" "bd6.."
"htn_drug_gp" "antihypertensive drug" "READCODE" "bd61."
"htn_drug_gp" "antihypertensive drug" "READCODE" "bd62."
"htn_drug_gp" "antihypertensive drug" "READCODE" "bd64."
"htn_drug_gp" "antihypertensive drug" "READCODE" "bd65."
"htn_drug_gp" "antihypertensive drug" "READCODE" "bd66."
"htn_drug_gp" "antihypertensive drug" "READCODE" "bd67."
"htn_drug_gp" "antihypertensive drug" "READCODE" "bd6b."
"htn_drug_gp" "antihypertensive drug" "READCODE" "bd6c."
"htn_drug_gp" "antihypertensive drug" "READCODE" "bd6w."
"htn_drug_gp" "antihypertensive drug" "READCODE" "bd6x."
"htn_drug_gp" "antihypertensive drug" "READCODE" "bd6y."
"htn_drug_gp" "antihypertensive drug" "READCODE" "bd6z."
"htn_drug_gp" "antihypertensive drug" "READCODE" "bd7.."
"htn_drug_gp" "antihypertensive drug" "READCODE" "bd71."
"htn_drug_gp" "antihypertensive drug" "READCODE" "bd72."
"htn_drug_gp" "antihypertensive drug" "READCODE" "bd7y."
"htn_drug_gp" "antihypertensive drug" "READCODE" "bd7z."
"htn_drug_gp" "antihypertensive drug" "READCODE" "bd81."
"htn_drug_gp" "antihypertensive drug" "READCODE" "bd82."
"htn_drug_gp" "antihypertensive drug" "READCODE" "bd83."
"htn_drug_gp" "antihypertensive drug" "READCODE" "bd84."
"htn_drug_gp" "antihypertensive drug" "READCODE" "bd8c."
"htn_drug_gp" "antihypertensive drug" "READCODE" "bd8d."
"htn_drug_gp" "antihypertensive drug" "READCODE" "bd8e."
"htn_drug_gp" "antihypertensive drug" "READCODE" "bd8f."
"htn_drug_gp" "antihypertensive drug" "READCODE" "bd8g."
"htn_drug_gp" "antihypertensive drug" "READCODE" "bd8h."
"htn_drug_gp" "antihypertensive drug" "READCODE" "bd8i."
"htn_drug_gp" "antihypertensive drug" "READCODE" "bd8o."
"htn_drug_gp" "antihypertensive drug" "READCODE" "bd8u."
"htn_drug_gp" "antihypertensive drug" "READCODE" "bda1."
"htn_drug_gp" "antihypertensive drug" "READCODE" "bda2."
"htn_drug_gp" "antihypertensive drug" "READCODE" "bday."
"htn_drug_gp" "antihypertensive drug" "READCODE" "bdaz."
"htn_drug_gp" "antihypertensive drug" "READCODE" "bdc.."
"htn_drug_gp" "antihypertensive drug" "READCODE" "bdc1."
"htn_drug_gp" "antihypertensive drug" "READCODE" "bdc1."
"htn_drug_gp" "antihypertensive drug" "READCODE" "bdc2."
"htn_drug_gp" "antihypertensive drug" "READCODE" "bdc3."
"htn_drug_gp" "antihypertensive drug" "READCODE" "bdc4."
"htn_drug_gp" "antihypertensive drug" "READCODE" "bdc5."
"htn_drug_gp" "antihypertensive drug" "READCODE" "bdcu."
"htn_drug_gp" "antihypertensive drug" "READCODE" "bdcv."
"htn_drug_gp" "antihypertensive drug" "READCODE" "bdcw."
"htn_drug_gp" "antihypertensive drug" "READCODE" "bdcx."
"htn_drug_gp" "antihypertensive drug" "READCODE" "bdcz."
"htn_drug_gp" "antihypertensive drug" "READCODE" "bdd1."
"htn_drug_gp" "antihypertensive drug" "READCODE" "bdd1."
"htn_drug_gp" "antihypertensive drug" "READCODE" "bdd2."
"htn_drug_gp" "antihypertensive drug" "READCODE" "bddz."
"htn_drug_gp" "antihypertensive drug" "READCODE" "bde1."
"htn_drug_gp" "antihypertensive drug" "READCODE" "bde2."
"htn_drug_gp" "antihypertensive drug" "READCODE" "bde3."
"htn_drug_gp" "antihypertensive drug" "READCODE" "bde4."
"htn_drug_gp" "antihypertensive drug" "READCODE" "bde5."
"htn_drug_gp" "antihypertensive drug" "READCODE" "bde6."
"htn_drug_gp" "antihypertensive drug" "READCODE" "bde7."
"htn_drug_gp" "antihypertensive drug" "READCODE" "bde8."
"htn_drug_gp" "antihypertensive drug" "READCODE" "bde9."
"htn_drug_gp" "antihypertensive drug" "READCODE" "bdeA."
"htn_drug_gp" "antihypertensive drug" "READCODE" "bdeB."
"htn_drug_gp" "antihypertensive drug" "READCODE" "bdeC."
"htn_drug_gp" "antihypertensive drug" "READCODE" "bdeD."
"htn_drug_gp" "antihypertensive drug" "READCODE" "bdeE."
"htn_drug_gp" "antihypertensive drug" "READCODE" "bdeG."
"htn_drug_gp" "antihypertensive drug" "READCODE" "bdeH."
"htn_drug_gp" "antihypertensive drug" "READCODE" "bdeJ."
"htn_drug_gp" "antihypertensive drug" "READCODE" "bdeK."
"htn_drug_gp" "antihypertensive drug" "READCODE" "bdeL."
"htn_drug_gp" "antihypertensive drug" "READCODE" "bdeM."
"htn_drug_gp" "antihypertensive drug" "READCODE" "bdeN."
"htn_drug_gp" "antihypertensive drug" "READCODE" "bdeO."
"htn_drug_gp" "antihypertensive drug" "READCODE" "bdeP."
"htn_drug_gp" "antihypertensive drug" "READCODE" "bdeQ."
"htn_drug_gp" "antihypertensive drug" "READCODE" "bdea."
"htn_drug_gp" "antihypertensive drug" "READCODE" "bdeb."
"htn_drug_gp" "antihypertensive drug" "READCODE" "bdec."
"htn_drug_gp" "antihypertensive drug" "READCODE" "bded."
"htn_drug_gp" "antihypertensive drug" "READCODE" "bdee."
"htn_drug_gp" "antihypertensive drug" "READCODE" "bdef."
"htn_drug_gp" "antihypertensive drug" "READCODE" "bdeg."
"htn_drug_gp" "antihypertensive drug" "READCODE" "bdeh."
"htn_drug_gp" "antihypertensive drug" "READCODE" "bdei."
"htn_drug_gp" "antihypertensive drug" "READCODE" "bdej."
"htn_drug_gp" "antihypertensive drug" "READCODE" "bdek."
"htn_drug_gp" "antihypertensive drug" "READCODE" "bdel."
"htn_drug_gp" "antihypertensive drug" "READCODE" "bdem."
"htn_drug_gp" "antihypertensive drug" "READCODE" "bden."
"htn_drug_gp" "antihypertensive drug" "READCODE" "bdeo."
"htn_drug_gp" "antihypertensive drug" "READCODE" "bdep."
"htn_drug_gp" "antihypertensive drug" "READCODE" "bdeq."
"htn_drug_gp" "antihypertensive drug" "READCODE" "bder."
"htn_drug_gp" "antihypertensive drug" "READCODE" "bdes."
"htn_drug_gp" "antihypertensive drug" "READCODE" "bdes."
"htn_drug_gp" "antihypertensive drug" "READCODE" "bdet."
"htn_drug_gp" "antihypertensive drug" "READCODE" "bdeu."
"htn_drug_gp" "antihypertensive drug" "READCODE" "bdev."
"htn_drug_gp" "antihypertensive drug" "READCODE" "bdew."
"htn_drug_gp" "antihypertensive drug" "READCODE" "bdex."
"htn_drug_gp" "antihypertensive drug" "READCODE" "bdey."
"htn_drug_gp" "antihypertensive drug" "READCODE" "bdez."
"htn_drug_gp" "antihypertensive drug" "READCODE" "bdf.."
"htn_drug_gp" "antihypertensive drug" "READCODE" "bdf1."
"htn_drug_gp" "antihypertensive drug" "READCODE" "bdf2."
"htn_drug_gp" "antihypertensive drug" "READCODE" "bdf3."
"htn_drug_gp" "antihypertensive drug" "READCODE" "bdf4."
"htn_drug_gp" "antihypertensive drug" "READCODE" "bdf5."
"htn_drug_gp" "antihypertensive drug" "READCODE" "bdf5."
"htn_drug_gp" "antihypertensive drug" "READCODE" "bdf6."
"htn_drug_gp" "antihypertensive drug" "READCODE" "bdf6."
"htn_drug_gp" "antihypertensive drug" "READCODE" "bdf7."
"htn_drug_gp" "antihypertensive drug" "READCODE" "bdf8."
"htn_drug_gp" "antihypertensive drug" "READCODE" "bdf9."
"htn_drug_gp" "antihypertensive drug" "READCODE" "bdfA."
"htn_drug_gp" "antihypertensive drug" "READCODE" "bdfB."
"htn_drug_gp" "antihypertensive drug" "READCODE" "bdfC."
"htn_drug_gp" "antihypertensive drug" "READCODE" "bdfD."
"htn_drug_gp" "antihypertensive drug" "READCODE" "bdfE."
"htn_drug_gp" "antihypertensive drug" "READCODE" "bdfF."
"htn_drug_gp" "antihypertensive drug" "READCODE" "bdfG."
"htn_drug_gp" "antihypertensive drug" "READCODE" "bdfH."
"htn_drug_gp" "antihypertensive drug" "READCODE" "bdfI."
"htn_drug_gp" "antihypertensive drug" "READCODE" "bdfJ."
"htn_drug_gp" "antihypertensive drug" "READCODE" "bdfL."
"htn_drug_gp" "antihypertensive drug" "READCODE" "bdfM."
"htn_drug_gp" "antihypertensive drug" "READCODE" "bdfw."
"htn_drug_gp" "antihypertensive drug" "READCODE" "bdfx."
"htn_drug_gp" "antihypertensive drug" "READCODE" "bdfy."
"htn_drug_gp" "antihypertensive drug" "READCODE" "bdfz."
"htn_drug_gp" "antihypertensive drug" "READCODE" "bdh2."
"htn_drug_gp" "antihypertensive drug" "READCODE" "bdh4."
"htn_drug_gp" "antihypertensive drug" "READCODE" "bdi1."
"htn_drug_gp" "antihypertensive drug" "READCODE" "bdi2."
"htn_drug_gp" "antihypertensive drug" "READCODE" "bdj1."
"htn_drug_gp" "antihypertensive drug" "READCODE" "bdj2."
"htn_drug_gp" "antihypertensive drug" "READCODE" "bdj3."
"htn_drug_gp" "antihypertensive drug" "READCODE" "bdj4."
"htn_drug_gp" "antihypertensive drug" "READCODE" "bdj5."
"htn_drug_gp" "antihypertensive drug" "READCODE" "bdl.."
"htn_drug_gp" "antihypertensive drug" "READCODE" "bdl1."
"htn_drug_gp" "antihypertensive drug" "READCODE" "bdl1."
"htn_drug_gp" "antihypertensive drug" "READCODE" "bdl2."
"htn_drug_gp" "antihypertensive drug" "READCODE" "bdl3."
"htn_drug_gp" "antihypertensive drug" "READCODE" "bdl4."
"htn_drug_gp" "antihypertensive drug" "READCODE" "bdl5."
"htn_drug_gp" "antihypertensive drug" "READCODE" "bdl6."
"htn_drug_gp" "antihypertensive drug" "READCODE" "bdl7."
"htn_drug_gp" "antihypertensive drug" "READCODE" "bdl8."
"htn_drug_gp" "antihypertensive drug" "READCODE" "bdl8."
"htn_drug_gp" "antihypertensive drug" "READCODE" "bdm.."
"htn_drug_gp" "antihypertensive drug" "READCODE" "bdm1."
"htn_drug_gp" "antihypertensive drug" "READCODE" "bdmy."
"htn_drug_gp" "antihypertensive drug" "READCODE" "bdmz."
"htn_drug_gp" "antihypertensive drug" "READCODE" "bdn1."
"htn_drug_gp" "antihypertensive drug" "READCODE" "bdn2."
"htn_drug_gp" "antihypertensive drug" "READCODE" "bdn3."
"htn_drug_gp" "antihypertensive drug" "READCODE" "bdn4."
"htn_drug_gp" "antihypertensive drug" "READCODE" "bdn5."
"htn_drug_gp" "antihypertensive drug" "READCODE" "bdn6."
"htn_drug_gp" "antihypertensive drug" "READCODE" "bh11."
"htn_drug_gp" "antihypertensive drug" "READCODE" "bh12."
"htn_drug_gp" "antihypertensive drug" "READCODE" "bh13."
"htn_drug_gp" "antihypertensive drug" "READCODE" "bh14."
"htn_drug_gp" "antihypertensive drug" "READCODE" "bh1y."
"htn_drug_gp" "antihypertensive drug" "READCODE" "bh1z."
"htn_drug_gp" "antihypertensive drug" "READCODE" "bh2y."
"htn_drug_gp" "antihypertensive drug" "READCODE" "bh2z."
"htn_drug_gp" "antihypertensive drug" "READCODE" "bh31."
"htn_drug_gp" "antihypertensive drug" "READCODE" "bh31."
"htn_drug_gp" "antihypertensive drug" "READCODE" "bh3y."
"htn_drug_gp" "antihypertensive drug" "READCODE" "bh3y."
"htn_drug_gp" "antihypertensive drug" "READCODE" "bh41."
"htn_drug_gp" "antihypertensive drug" "READCODE" "bh42."
"htn_drug_gp" "antihypertensive drug" "READCODE" "bh43."
"htn_drug_gp" "antihypertensive drug" "READCODE" "bh44."
"htn_drug_gp" "antihypertensive drug" "READCODE" "bh45."
"htn_drug_gp" "antihypertensive drug" "READCODE" "bh46."
"htn_drug_gp" "antihypertensive drug" "READCODE" "bh47."
"htn_drug_gp" "antihypertensive drug" "READCODE" "bh48."
"htn_drug_gp" "antihypertensive drug" "READCODE" "bh49."
"htn_drug_gp" "antihypertensive drug" "READCODE" "bh4v."
"htn_drug_gp" "antihypertensive drug" "READCODE" "bh4w."
"htn_drug_gp" "antihypertensive drug" "READCODE" "bh4x."
"htn_drug_gp" "antihypertensive drug" "READCODE" "bh4y."
"htn_drug_gp" "antihypertensive drug" "READCODE" "bh4z."
"htn_drug_gp" "antihypertensive drug" "READCODE" "bh51."
"htn_drug_gp" "antihypertensive drug" "READCODE" "bh52."
"htn_drug_gp" "antihypertensive drug" "READCODE" "bh53."
"htn_drug_gp" "antihypertensive drug" "READCODE" "bh54."
"htn_drug_gp" "antihypertensive drug" "READCODE" "bh55."
"htn_drug_gp" "antihypertensive drug" "READCODE" "bh56."
"htn_drug_gp" "antihypertensive drug" "READCODE" "bh5y."
"htn_drug_gp" "antihypertensive drug" "READCODE" "bh5z."
"htn_drug_gp" "antihypertensive drug" "READCODE" "bh6.."
"htn_drug_gp" "antihypertensive drug" "READCODE" "bh61."
"htn_drug_gp" "antihypertensive drug" "READCODE" "bh62."
"htn_drug_gp" "antihypertensive drug" "READCODE" "bh63."
"htn_drug_gp" "antihypertensive drug" "READCODE" "bh64."
"htn_drug_gp" "antihypertensive drug" "READCODE" "bh65."
"htn_drug_gp" "antihypertensive drug" "READCODE" "bh66."
"htn_drug_gp" "antihypertensive drug" "READCODE" "bh67."
"htn_drug_gp" "antihypertensive drug" "READCODE" "bh68."
"htn_drug_gp" "antihypertensive drug" "READCODE" "bh69."
"htn_drug_gp" "antihypertensive drug" "READCODE" "bh6A."
"htn_drug_gp" "antihypertensive drug" "READCODE" "bh6B."
"htn_drug_gp" "antihypertensive drug" "READCODE" "bh6C."
"htn_drug_gp" "antihypertensive drug" "READCODE" "bh6D."
"htn_drug_gp" "antihypertensive drug" "READCODE" "bh6E."
"htn_drug_gp" "antihypertensive drug" "READCODE" "bh6F."
"htn_drug_gp" "antihypertensive drug" "READCODE" "bh6G."
"htn_drug_gp" "antihypertensive drug" "READCODE" "bh6H."
"htn_drug_gp" "antihypertensive drug" "READCODE" "bh6y."
"htn_drug_gp" "antihypertensive drug" "READCODE" "bh6z."
"htn_drug_gp" "antihypertensive drug" "READCODE" "bi..."
"htn_drug_gp" "antihypertensive drug" "READCODE" "bi1.."
"htn_drug_gp" "antihypertensive drug" "READCODE" "bi11."
"htn_drug_gp" "antihypertensive drug" "READCODE" "bi13."
"htn_drug_gp" "antihypertensive drug" "READCODE" "bi15."
"htn_drug_gp" "antihypertensive drug" "READCODE" "bi16."
"htn_drug_gp" "antihypertensive drug" "READCODE" "bi17."
"htn_drug_gp" "antihypertensive drug" "READCODE" "bi18."
"htn_drug_gp" "antihypertensive drug" "READCODE" "bi19."
"htn_drug_gp" "antihypertensive drug" "READCODE" "bi1F."
"htn_drug_gp" "antihypertensive drug" "READCODE" "bi1G."
"htn_drug_gp" "antihypertensive drug" "READCODE" "bi1H."
"htn_drug_gp" "antihypertensive drug" "READCODE" "bi1I."
"htn_drug_gp" "antihypertensive drug" "READCODE" "bi1J."
"htn_drug_gp" "antihypertensive drug" "READCODE" "bi1K."
"htn_drug_gp" "antihypertensive drug" "READCODE" "bi1a."
"htn_drug_gp" "antihypertensive drug" "READCODE" "bi1b."
"htn_drug_gp" "antihypertensive drug" "READCODE" "bi1d."
"htn_drug_gp" "antihypertensive drug" "READCODE" "bi1f."
"htn_drug_gp" "antihypertensive drug" "READCODE" "bi1g."
"htn_drug_gp" "antihypertensive drug" "READCODE" "bi1j."
"htn_drug_gp" "antihypertensive drug" "READCODE" "bi1k."
"htn_drug_gp" "antihypertensive drug" "READCODE" "bi1l."
"htn_drug_gp" "antihypertensive drug" "READCODE" "bi1p."
"htn_drug_gp" "antihypertensive drug" "READCODE" "bi1q."
"htn_drug_gp" "antihypertensive drug" "READCODE" "bi1s."
"htn_drug_gp" "antihypertensive drug" "READCODE" "bi1v."
"htn_drug_gp" "antihypertensive drug" "READCODE" "bi1w."
"htn_drug_gp" "antihypertensive drug" "READCODE" "bi1x."
"htn_drug_gp" "antihypertensive drug" "READCODE" "bi1y."
"htn_drug_gp" "antihypertensive drug" "READCODE" "bi1z."
"htn_drug_gp" "antihypertensive drug" "READCODE" "bi2.."
"htn_drug_gp" "antihypertensive drug" "READCODE" "bi21."
"htn_drug_gp" "antihypertensive drug" "READCODE" "bi22."
"htn_drug_gp" "antihypertensive drug" "READCODE" "bi23."
"htn_drug_gp" "antihypertensive drug" "READCODE" "bi24."
"htn_drug_gp" "antihypertensive drug" "READCODE" "bi25."
"htn_drug_gp" "antihypertensive drug" "READCODE" "bi26."
"htn_drug_gp" "antihypertensive drug" "READCODE" "bi27."
"htn_drug_gp" "antihypertensive drug" "READCODE" "bi28."
"htn_drug_gp" "antihypertensive drug" "READCODE" "bi29."
"htn_drug_gp" "antihypertensive drug" "READCODE" "bi2A."
"htn_drug_gp" "antihypertensive drug" "READCODE" "bi2B."
"htn_drug_gp" "antihypertensive drug" "READCODE" "bi2C."
"htn_drug_gp" "antihypertensive drug" "READCODE" "bi2D."
"htn_drug_gp" "antihypertensive drug" "READCODE" "bi2E."
"htn_drug_gp" "antihypertensive drug" "READCODE" "bi2F."
"htn_drug_gp" "antihypertensive drug" "READCODE" "bi2G."
"htn_drug_gp" "antihypertensive drug" "READCODE" "bi2H."
"htn_drug_gp" "antihypertensive drug" "READCODE" "bi2J."
"htn_drug_gp" "antihypertensive drug" "READCODE" "bi2K."
"htn_drug_gp" "antihypertensive drug" "READCODE" "bi2L."
"htn_drug_gp" "antihypertensive drug" "READCODE" "bi2M."
"htn_drug_gp" "antihypertensive drug" "READCODE" "bi2a."
"htn_drug_gp" "antihypertensive drug" "READCODE" "bi2b."
"htn_drug_gp" "antihypertensive drug" "READCODE" "bi2t."
"htn_drug_gp" "antihypertensive drug" "READCODE" "bi2u."
"htn_drug_gp" "antihypertensive drug" "READCODE" "bi2v."
"htn_drug_gp" "antihypertensive drug" "READCODE" "bi2w."
"htn_drug_gp" "antihypertensive drug" "READCODE" "bi2x."
"htn_drug_gp" "antihypertensive drug" "READCODE" "bi2y."
"htn_drug_gp" "antihypertensive drug" "READCODE" "bi2z."
"htn_drug_gp" "antihypertensive drug" "READCODE" "bi3.."
"htn_drug_gp" "antihypertensive drug" "READCODE" "bi31."
"htn_drug_gp" "antihypertensive drug" "READCODE" "bi32."
"htn_drug_gp" "antihypertensive drug" "READCODE" "bi33."
"htn_drug_gp" "antihypertensive drug" "READCODE" "bi34."
"htn_drug_gp" "antihypertensive drug" "READCODE" "bi35."
"htn_drug_gp" "antihypertensive drug" "READCODE" "bi36."
"htn_drug_gp" "antihypertensive drug" "READCODE" "bi37."
"htn_drug_gp" "antihypertensive drug" "READCODE" "bi38."
"htn_drug_gp" "antihypertensive drug" "READCODE" "bi39."
"htn_drug_gp" "antihypertensive drug" "READCODE" "bi3a."
"htn_drug_gp" "antihypertensive drug" "READCODE" "bi3b."
"htn_drug_gp" "antihypertensive drug" "READCODE" "bi3c."
"htn_drug_gp" "antihypertensive drug" "READCODE" "bi3c."
"htn_drug_gp" "antihypertensive drug" "READCODE" "bi3d."
"htn_drug_gp" "antihypertensive drug" "READCODE" "bi3d."
"htn_drug_gp" "antihypertensive drug" "READCODE" "bi3e."
"htn_drug_gp" "antihypertensive drug" "READCODE" "bi3f."
"htn_drug_gp" "antihypertensive drug" "READCODE" "bi3g."
"htn_drug_gp" "antihypertensive drug" "READCODE" "bi3h."
"htn_drug_gp" "antihypertensive drug" "READCODE" "bi3i."
"htn_drug_gp" "antihypertensive drug" "READCODE" "bi3j."
"htn_drug_gp" "antihypertensive drug" "READCODE" "bi3k."
"htn_drug_gp" "antihypertensive drug" "READCODE" "bi3l."
"htn_drug_gp" "antihypertensive drug" "READCODE" "bi3m."
"htn_drug_gp" "antihypertensive drug" "READCODE" "bi3n."
"htn_drug_gp" "antihypertensive drug" "READCODE" "bi3p."
"htn_drug_gp" "antihypertensive drug" "READCODE" "bi3q."
"htn_drug_gp" "antihypertensive drug" "READCODE" "bi3r."
"htn_drug_gp" "antihypertensive drug" "READCODE" "bi3s."
"htn_drug_gp" "antihypertensive drug" "READCODE" "bi3t."
"htn_drug_gp" "antihypertensive drug" "READCODE" "bi3y."
"htn_drug_gp" "antihypertensive drug" "READCODE" "bi41."
"htn_drug_gp" "antihypertensive drug" "READCODE" "bi42."
"htn_drug_gp" "antihypertensive drug" "READCODE" "bi43."
"htn_drug_gp" "antihypertensive drug" "READCODE" "bi44."
"htn_drug_gp" "antihypertensive drug" "READCODE" "bi45."
"htn_drug_gp" "antihypertensive drug" "READCODE" "bi46."
"htn_drug_gp" "antihypertensive drug" "READCODE" "bi47."
"htn_drug_gp" "antihypertensive drug" "READCODE" "bi48."
"htn_drug_gp" "antihypertensive drug" "READCODE" "bi49."
"htn_drug_gp" "antihypertensive drug" "READCODE" "bi4A."
"htn_drug_gp" "antihypertensive drug" "READCODE" "bi4D."
"htn_drug_gp" "antihypertensive drug" "READCODE" "bi5.."
"htn_drug_gp" "antihypertensive drug" "READCODE" "bi51."
"htn_drug_gp" "antihypertensive drug" "READCODE" "bi52."
"htn_drug_gp" "antihypertensive drug" "READCODE" "bi53."
"htn_drug_gp" "antihypertensive drug" "READCODE" "bi54."
"htn_drug_gp" "antihypertensive drug" "READCODE" "bi55."
"htn_drug_gp" "antihypertensive drug" "READCODE" "bi56."
"htn_drug_gp" "antihypertensive drug" "READCODE" "bi57."
"htn_drug_gp" "antihypertensive drug" "READCODE" "bi58."
"htn_drug_gp" "antihypertensive drug" "READCODE" "bi6.."
"htn_drug_gp" "antihypertensive drug" "READCODE" "bi61."
"htn_drug_gp" "antihypertensive drug" "READCODE" "bi62."
"htn_drug_gp" "antihypertensive drug" "READCODE" "bi63."
"htn_drug_gp" "antihypertensive drug" "READCODE" "bi64."
"htn_drug_gp" "antihypertensive drug" "READCODE" "bi65."
"htn_drug_gp" "antihypertensive drug" "READCODE" "bi66."
"htn_drug_gp" "antihypertensive drug" "READCODE" "bi67."
"htn_drug_gp" "antihypertensive drug" "READCODE" "bi68."
"htn_drug_gp" "antihypertensive drug" "READCODE" "bi69."
"htn_drug_gp" "antihypertensive drug" "READCODE" "bi6A."
"htn_drug_gp" "antihypertensive drug" "READCODE" "bi6B."
"htn_drug_gp" "antihypertensive drug" "READCODE" "bi6C."
"htn_drug_gp" "antihypertensive drug" "READCODE" "bi6D."
"htn_drug_gp" "antihypertensive drug" "READCODE" "bi6E."
"htn_drug_gp" "antihypertensive drug" "READCODE" "bi6F."
"htn_drug_gp" "antihypertensive drug" "READCODE" "bi6G."
"htn_drug_gp" "antihypertensive drug" "READCODE" "bi6o."
"htn_drug_gp" "antihypertensive drug" "READCODE" "bi6t."
"htn_drug_gp" "antihypertensive drug" "READCODE" "bi6u."
"htn_drug_gp" "antihypertensive drug" "READCODE" "bi6v."
"htn_drug_gp" "antihypertensive drug" "READCODE" "bi6w."
"htn_drug_gp" "antihypertensive drug" "READCODE" "bi6x."
"htn_drug_gp" "antihypertensive drug" "READCODE" "bi6y."
"htn_drug_gp" "antihypertensive drug" "READCODE" "bi6z."
"htn_drug_gp" "antihypertensive drug" "READCODE" "bi71."
"htn_drug_gp" "antihypertensive drug" "READCODE" "bi72."
"htn_drug_gp" "antihypertensive drug" "READCODE" "bi73."
"htn_drug_gp" "antihypertensive drug" "READCODE" "bi74."
"htn_drug_gp" "antihypertensive drug" "READCODE" "bi81."
"htn_drug_gp" "antihypertensive drug" "READCODE" "bi82."
"htn_drug_gp" "antihypertensive drug" "READCODE" "bi82."
"htn_drug_gp" "antihypertensive drug" "READCODE" "bi83."
"htn_drug_gp" "antihypertensive drug" "READCODE" "bi83."
"htn_drug_gp" "antihypertensive drug" "READCODE" "bi84."
"htn_drug_gp" "antihypertensive drug" "READCODE" "bi84."
"htn_drug_gp" "antihypertensive drug" "READCODE" "bi85."
"htn_drug_gp" "antihypertensive drug" "READCODE" "bi86."
"htn_drug_gp" "antihypertensive drug" "READCODE" "bi86."
"htn_drug_gp" "antihypertensive drug" "READCODE" "bi87."
"htn_drug_gp" "antihypertensive drug" "READCODE" "bi87."
"htn_drug_gp" "antihypertensive drug" "READCODE" "bi88."
"htn_drug_gp" "antihypertensive drug" "READCODE" "bi88."
"htn_drug_gp" "antihypertensive drug" "READCODE" "bi89."
"htn_drug_gp" "antihypertensive drug" "READCODE" "bi89."
"htn_drug_gp" "antihypertensive drug" "READCODE" "bi8a."
"htn_drug_gp" "antihypertensive drug" "READCODE" "bi91."
"htn_drug_gp" "antihypertensive drug" "READCODE" "bi92."
"htn_drug_gp" "antihypertensive drug" "READCODE" "bi93."
"htn_drug_gp" "antihypertensive drug" "READCODE" "bi94."
"htn_drug_gp" "antihypertensive drug" "READCODE" "bi94."
"htn_drug_gp" "antihypertensive drug" "READCODE" "bi95."
"htn_drug_gp" "antihypertensive drug" "READCODE" "bi95."
"htn_drug_gp" "antihypertensive drug" "READCODE" "bi96."
"htn_drug_gp" "antihypertensive drug" "READCODE" "bi96."
"htn_drug_gp" "antihypertensive drug" "READCODE" "bi9A."
"htn_drug_gp" "antihypertensive drug" "READCODE" "bi9A."
"htn_drug_gp" "antihypertensive drug" "READCODE" "bi9z."
"htn_drug_gp" "antihypertensive drug" "READCODE" "biA1."
"htn_drug_gp" "antihypertensive drug" "READCODE" "biA2."
"htn_drug_gp" "antihypertensive drug" "READCODE" "biA3."
"htn_drug_gp" "antihypertensive drug" "READCODE" "biA4."
"htn_drug_gp" "antihypertensive drug" "READCODE" "biB1."
"htn_drug_gp" "antihypertensive drug" "READCODE" "biB2."
"htn_drug_gp" "antihypertensive drug" "READCODE" "biB3."
"htn_drug_gp" "antihypertensive drug" "READCODE" "biBx."
"htn_drug_gp" "antihypertensive drug" "READCODE" "biBy."
"htn_drug_gp" "antihypertensive drug" "READCODE" "biBz."
"htn_drug_gp" "antihypertensive drug" "READCODE" "biC1."
"htn_drug_gp" "antihypertensive drug" "READCODE" "biC2."
"htn_drug_gp" "antihypertensive drug" "READCODE" "biC3."
"htn_drug_gp" "antihypertensive drug" "READCODE" "biC4."
"htn_drug_gp" "antihypertensive drug" "READCODE" "biC5."
"htn_drug_gp" "antihypertensive drug" "READCODE" "biC6."
"htn_drug_gp" "antihypertensive drug" "READCODE" "biC7."
"htn_drug_gp" "antihypertensive drug" "READCODE" "biC8."
"htn_drug_gp" "antihypertensive drug" "READCODE" "bk3.."
"htn_drug_gp" "antihypertensive drug" "READCODE" "bk31."
"htn_drug_gp" "antihypertensive drug" "READCODE" "bk32."
"htn_drug_gp" "antihypertensive drug" "READCODE" "bk33."
"htn_drug_gp" "antihypertensive drug" "READCODE" "bk34."
"htn_drug_gp" "antihypertensive drug" "READCODE" "bk35."
"htn_drug_gp" "antihypertensive drug" "READCODE" "bk36."
"htn_drug_gp" "antihypertensive drug" "READCODE" "bk37."
"htn_drug_gp" "antihypertensive drug" "READCODE" "bk38."
"htn_drug_gp" "antihypertensive drug" "READCODE" "bk39."
"htn_drug_gp" "antihypertensive drug" "READCODE" "bk3A."
"htn_drug_gp" "antihypertensive drug" "READCODE" "bk3B."
"htn_drug_gp" "antihypertensive drug" "READCODE" "bk3C."
"htn_drug_gp" "antihypertensive drug" "READCODE" "bk3D."
"htn_drug_gp" "antihypertensive drug" "READCODE" "bk3E."
"htn_drug_gp" "antihypertensive drug" "READCODE" "bk3y."
"htn_drug_gp" "antihypertensive drug" "READCODE" "bk3z."
"htn_drug_gp" "antihypertensive drug" "READCODE" "bk4.."
"htn_drug_gp" "antihypertensive drug" "READCODE" "bk41."
"htn_drug_gp" "antihypertensive drug" "READCODE" "bk42."
"htn_drug_gp" "antihypertensive drug" "READCODE" "bk43."
"htn_drug_gp" "antihypertensive drug" "READCODE" "bk44."
"htn_drug_gp" "antihypertensive drug" "READCODE" "bk45."
"htn_drug_gp" "antihypertensive drug" "READCODE" "bk46."
"htn_drug_gp" "antihypertensive drug" "READCODE" "bk47."
"htn_drug_gp" "antihypertensive drug" "READCODE" "bk48."
"htn_drug_gp" "antihypertensive drug" "READCODE" "bk49."
"htn_drug_gp" "antihypertensive drug" "READCODE" "bk4A."
"htn_drug_gp" "antihypertensive drug" "READCODE" "bk4B."
"htn_drug_gp" "antihypertensive drug" "READCODE" "bk4s."
"htn_drug_gp" "antihypertensive drug" "READCODE" "bk4t."
"htn_drug_gp" "antihypertensive drug" "READCODE" "bk4u."
"htn_drug_gp" "antihypertensive drug" "READCODE" "bk4v."
"htn_drug_gp" "antihypertensive drug" "READCODE" "bk4w."
"htn_drug_gp" "antihypertensive drug" "READCODE" "bk4x."
"htn_drug_gp" "antihypertensive drug" "READCODE" "bk4y."
"htn_drug_gp" "antihypertensive drug" "READCODE" "bk4z."
"htn_drug_gp" "antihypertensive drug" "READCODE" "bk5.."
"htn_drug_gp" "antihypertensive drug" "READCODE" "bk51."
"htn_drug_gp" "antihypertensive drug" "READCODE" "bk52."
"htn_drug_gp" "antihypertensive drug" "READCODE" "bk53."
"htn_drug_gp" "antihypertensive drug" "READCODE" "bk54."
"htn_drug_gp" "antihypertensive drug" "READCODE" "bk55."
"htn_drug_gp" "antihypertensive drug" "READCODE" "bk56."
"htn_drug_gp" "antihypertensive drug" "READCODE" "bk57."
"htn_drug_gp" "antihypertensive drug" "READCODE" "bk58."
"htn_drug_gp" "antihypertensive drug" "READCODE" "bk59."
"htn_drug_gp" "antihypertensive drug" "READCODE" "bk5x."
"htn_drug_gp" "antihypertensive drug" "READCODE" "bk5y."
"htn_drug_gp" "antihypertensive drug" "READCODE" "bk5z."
"htn_drug_gp" "antihypertensive drug" "READCODE" "bk61."
"htn_drug_gp" "antihypertensive drug" "READCODE" "bk61."
"htn_drug_gp" "antihypertensive drug" "READCODE" "bk62."
"htn_drug_gp" "antihypertensive drug" "READCODE" "bk62."
"htn_drug_gp" "antihypertensive drug" "READCODE" "bk7.."
"htn_drug_gp" "antihypertensive drug" "READCODE" "bk71."
"htn_drug_gp" "antihypertensive drug" "READCODE" "bk72."
"htn_drug_gp" "antihypertensive drug" "READCODE" "bk73."
"htn_drug_gp" "antihypertensive drug" "READCODE" "bk74."
"htn_drug_gp" "antihypertensive drug" "READCODE" "bk75."
"htn_drug_gp" "antihypertensive drug" "READCODE" "bk76."
"htn_drug_gp" "antihypertensive drug" "READCODE" "bk77."
"htn_drug_gp" "antihypertensive drug" "READCODE" "bk78."
"htn_drug_gp" "antihypertensive drug" "READCODE" "bk79."
"htn_drug_gp" "antihypertensive drug" "READCODE" "bk7z."
"htn_drug_gp" "antihypertensive drug" "READCODE" "bk81."
"htn_drug_gp" "antihypertensive drug" "READCODE" "bk82."
"htn_drug_gp" "antihypertensive drug" "READCODE" "bk83."
"htn_drug_gp" "antihypertensive drug" "READCODE" "bk84."
"htn_drug_gp" "antihypertensive drug" "READCODE" "bk85."
"htn_drug_gp" "antihypertensive drug" "READCODE" "bk86."
"htn_drug_gp" "antihypertensive drug" "READCODE" "bk87."
"htn_drug_gp" "antihypertensive drug" "READCODE" "bk88."
"htn_drug_gp" "antihypertensive drug" "READCODE" "bk8w."
"htn_drug_gp" "antihypertensive drug" "READCODE" "bk8x."
"htn_drug_gp" "antihypertensive drug" "READCODE" "bk8y."
"htn_drug_gp" "antihypertensive drug" "READCODE" "bk8z."
"htn_drug_gp" "antihypertensive drug" "READCODE" "bk91."
"htn_drug_gp" "antihypertensive drug" "READCODE" "bk92."
"htn_drug_gp" "antihypertensive drug" "READCODE" "bk92."
"htn_drug_gp" "antihypertensive drug" "READCODE" "bk93."
"htn_drug_gp" "antihypertensive drug" "READCODE" "bk9x."
"htn_drug_gp" "antihypertensive drug" "READCODE" "bk9y."
"htn_drug_gp" "antihypertensive drug" "READCODE" "bk9z."
"htn_drug_gp" "antihypertensive drug" "READCODE" "bkB.."
"htn_drug_gp" "antihypertensive drug" "READCODE" "bkB1."
"htn_drug_gp" "antihypertensive drug" "READCODE" "bkB2."
"htn_drug_gp" "antihypertensive drug" "READCODE" "bkB3."
"htn_drug_gp" "antihypertensive drug" "READCODE" "bkB4."
"htn_drug_gp" "antihypertensive drug" "READCODE" "bkB5."
"htn_drug_gp" "antihypertensive drug" "READCODE" "bkB6."
"htn_drug_gp" "antihypertensive drug" "READCODE" "bkC1."
"htn_drug_gp" "antihypertensive drug" "READCODE" "bkC2."
"htn_drug_gp" "antihypertensive drug" "READCODE" "bkC3."
"htn_drug_gp" "antihypertensive drug" "READCODE" "bkCx."
"htn_drug_gp" "antihypertensive drug" "READCODE" "bkCy."
"htn_drug_gp" "antihypertensive drug" "READCODE" "bkCz."
"htn_drug_gp" "antihypertensive drug" "READCODE" "bkD1."
"htn_drug_gp" "antihypertensive drug" "READCODE" "bkD2."
"htn_drug_gp" "antihypertensive drug" "READCODE" "bkD3."
"htn_drug_gp" "antihypertensive drug" "READCODE" "bkDx."
"htn_drug_gp" "antihypertensive drug" "READCODE" "bkDy."
"htn_drug_gp" "antihypertensive drug" "READCODE" "bkDz."
"htn_drug_gp" "antihypertensive drug" "READCODE" "bkF1."
"htn_drug_gp" "antihypertensive drug" "READCODE" "bkF2."
"htn_drug_gp" "antihypertensive drug" "READCODE" "bkFy."
"htn_drug_gp" "antihypertensive drug" "READCODE" "bkFz."
"htn_drug_gp" "antihypertensive drug" "READCODE" "bkH1."
"htn_drug_gp" "antihypertensive drug" "READCODE" "bkH2."
"htn_drug_gp" "antihypertensive drug" "READCODE" "bkH3."
"htn_drug_gp" "antihypertensive drug" "READCODE" "bkHx."
"htn_drug_gp" "antihypertensive drug" "READCODE" "bkHy."
"htn_drug_gp" "antihypertensive drug" "READCODE" "bkHz."
"htn_drug_gp" "antihypertensive drug" "READCODE" "bkI2."
"htn_drug_gp" "antihypertensive drug" "READCODE" "bkI3."
"htn_drug_gp" "antihypertensive drug" "READCODE" "bkI4."
"htn_drug_gp" "antihypertensive drug" "READCODE" "bkI5."
"htn_drug_gp" "antihypertensive drug" "READCODE" "bkJ1."
"htn_drug_gp" "antihypertensive drug" "READCODE" "bkJ2."
"htn_drug_gp" "antihypertensive drug" "READCODE" "bkJ3."
"htn_drug_gp" "antihypertensive drug" "READCODE" "bkJ4."
"htn_drug_gp" "antihypertensive drug" "READCODE" "bkJ5."
"htn_drug_gp" "antihypertensive drug" "READCODE" "bkJ6."
"htn_drug_gp" "antihypertensive drug" "READCODE" "bkL1."
"htn_drug_gp" "antihypertensive drug" "READCODE" "bkL2."
"htn_drug_gp" "antihypertensive drug" "READCODE" "bkL3."
"htn_drug_gp" "antihypertensive drug" "READCODE" "bkL4."
"htn_drug_gp" "antihypertensive drug" "READCODE" "bkL5."
"htn_drug_gp" "antihypertensive drug" "READCODE" "bkL6."
"htn_drug_gp" "antihypertensive drug" "READCODE" "bl5.."
"htn_drug_gp" "antihypertensive drug" "READCODE" "bl51."
"htn_drug_gp" "antihypertensive drug" "READCODE" "bl53."
"htn_drug_gp" "antihypertensive drug" "READCODE" "bl54."
"htn_drug_gp" "antihypertensive drug" "READCODE" "bl55."
"htn_drug_gp" "antihypertensive drug" "READCODE" "bl56."
"htn_drug_gp" "antihypertensive drug" "READCODE" "bl57."
"htn_drug_gp" "antihypertensive drug" "READCODE" "bl58."
"htn_drug_gp" "antihypertensive drug" "READCODE" "bl59."
"htn_drug_gp" "antihypertensive drug" "READCODE" "bl5A."
"htn_drug_gp" "antihypertensive drug" "READCODE" "bl5B."
"htn_drug_gp" "antihypertensive drug" "READCODE" "bl5C."
"htn_drug_gp" "antihypertensive drug" "READCODE" "bl5D."
"htn_drug_gp" "antihypertensive drug" "READCODE" "bl5E."
"htn_drug_gp" "antihypertensive drug" "READCODE" "bl5F."
"htn_drug_gp" "antihypertensive drug" "READCODE" "bl5G."
"htn_drug_gp" "antihypertensive drug" "READCODE" "bl5H."
"htn_drug_gp" "antihypertensive drug" "READCODE" "bl5I."
"htn_drug_gp" "antihypertensive drug" "READCODE" "bl5J."
"htn_drug_gp" "antihypertensive drug" "READCODE" "bl5K."
"htn_drug_gp" "antihypertensive drug" "READCODE" "bl5L."
"htn_drug_gp" "antihypertensive drug" "READCODE" "bl5M."
"htn_drug_gp" "antihypertensive drug" "READCODE" "bl5N."
"htn_drug_gp" "antihypertensive drug" "READCODE" "bl5O."
"htn_drug_gp" "antihypertensive drug" "READCODE" "bl5P."
"htn_drug_gp" "antihypertensive drug" "READCODE" "bl5Q."
"htn_drug_gp" "antihypertensive drug" "READCODE" "bl5R."
"htn_drug_gp" "antihypertensive drug" "READCODE" "bl5S."
"htn_drug_gp" "antihypertensive drug" "READCODE" "bl5U."
"htn_drug_gp" "antihypertensive drug" "READCODE" "bl5V."
"htn_drug_gp" "antihypertensive drug" "READCODE" "bl5V."
"htn_drug_gp" "antihypertensive drug" "READCODE" "bl5W."
"htn_drug_gp" "antihypertensive drug" "READCODE" "bl5W."
"htn_drug_gp" "antihypertensive drug" "READCODE" "bl5Y."
"htn_drug_gp" "antihypertensive drug" "READCODE" "bl5Z."
"htn_drug_gp" "antihypertensive drug" "READCODE" "bl5a."
"htn_drug_gp" "antihypertensive drug" "READCODE" "bl5b."
"htn_drug_gp" "antihypertensive drug" "READCODE" "bl5c."
"htn_drug_gp" "antihypertensive drug" "READCODE" "bl5d."
"htn_drug_gp" "antihypertensive drug" "READCODE" "bl5e."
"htn_drug_gp" "antihypertensive drug" "READCODE" "bl5f."
"htn_drug_gp" "antihypertensive drug" "READCODE" "bl5g."
"htn_drug_gp" "antihypertensive drug" "READCODE" "bl5h."
"htn_drug_gp" "antihypertensive drug" "READCODE" "bl5k."
"htn_drug_gp" "antihypertensive drug" "READCODE" "bl5l."
"htn_drug_gp" "antihypertensive drug" "READCODE" "bl5m."
"htn_drug_gp" "antihypertensive drug" "READCODE" "bl5n."
"htn_drug_gp" "antihypertensive drug" "READCODE" "bl5o."
"htn_drug_gp" "antihypertensive drug" "READCODE" "bl5p."
"htn_drug_gp" "antihypertensive drug" "READCODE" "bl5q."
"htn_drug_gp" "antihypertensive drug" "READCODE" "bl5r."
"htn_drug_gp" "antihypertensive drug" "READCODE" "bl5s."
"htn_drug_gp" "antihypertensive drug" "READCODE" "bl5t."
"htn_drug_gp" "antihypertensive drug" "READCODE" "bl5u."
"htn_drug_gp" "antihypertensive drug" "READCODE" "bl5v."
"htn_drug_gp" "antihypertensive drug" "READCODE" "bl5w."
"htn_drug_gp" "antihypertensive drug" "READCODE" "bl5x."
"htn_drug_gp" "antihypertensive drug" "READCODE" "bl5y."
"htn_drug_gp" "antihypertensive drug" "READCODE" "bl5z."
"htn_drug_gp" "antihypertensive drug" "READCODE" "bl71."
"htn_drug_gp" "antihypertensive drug" "READCODE" "bl72."
"htn_drug_gp" "antihypertensive drug" "READCODE" "bl73."
"htn_drug_gp" "antihypertensive drug" "READCODE" "bl74."
"htn_drug_gp" "antihypertensive drug" "READCODE" "bl7w."
"htn_drug_gp" "antihypertensive drug" "READCODE" "bl7x."
"htn_drug_gp" "antihypertensive drug" "READCODE" "bl7y."
"htn_drug_gp" "antihypertensive drug" "READCODE" "bl7z."
"htn_drug_gp" "antihypertensive drug" "READCODE" "bl8.."
"htn_drug_gp" "antihypertensive drug" "READCODE" "bl81."
"htn_drug_gp" "antihypertensive drug" "READCODE" "bl82."
"htn_drug_gp" "antihypertensive drug" "READCODE" "bl83."
"htn_drug_gp" "antihypertensive drug" "READCODE" "bl84."
"htn_drug_gp" "antihypertensive drug" "READCODE" "bl85."
"htn_drug_gp" "antihypertensive drug" "READCODE" "bl86."
"htn_drug_gp" "antihypertensive drug" "READCODE" "bl8A."
"htn_drug_gp" "antihypertensive drug" "READCODE" "bl8B."
"htn_drug_gp" "antihypertensive drug" "READCODE" "bl8C."
"htn_drug_gp" "antihypertensive drug" "READCODE" "bl8D."
"htn_drug_gp" "antihypertensive drug" "READCODE" "bl8E."
"htn_drug_gp" "antihypertensive drug" "READCODE" "bl8F."
"htn_drug_gp" "antihypertensive drug" "READCODE" "bl8G."
"htn_drug_gp" "antihypertensive drug" "READCODE" "bl8H."
"htn_drug_gp" "antihypertensive drug" "READCODE" "bl8J."
"htn_drug_gp" "antihypertensive drug" "READCODE" "bl8K."
"htn_drug_gp" "antihypertensive drug" "READCODE" "bl8L."
"htn_drug_gp" "antihypertensive drug" "READCODE" "bl8M."
"htn_drug_gp" "antihypertensive drug" "READCODE" "bl8O."
"htn_drug_gp" "antihypertensive drug" "READCODE" "bl8P."
"htn_drug_gp" "antihypertensive drug" "READCODE" "bl8R."
"htn_drug_gp" "antihypertensive drug" "READCODE" "bl8S."
"htn_drug_gp" "antihypertensive drug" "READCODE" "bl8T."
"htn_drug_gp" "antihypertensive drug" "READCODE" "bl8U."
"htn_drug_gp" "antihypertensive drug" "READCODE" "bl8V."
"htn_drug_gp" "antihypertensive drug" "READCODE" "bl8W."
"htn_drug_gp" "antihypertensive drug" "READCODE" "bl8X."
"htn_drug_gp" "antihypertensive drug" "READCODE" "bl8Y."
"htn_drug_gp" "antihypertensive drug" "READCODE" "bl8Z."
"htn_drug_gp" "antihypertensive drug" "READCODE" "bl8b."
"htn_drug_gp" "antihypertensive drug" "READCODE" "bl8e."
"htn_drug_gp" "antihypertensive drug" "READCODE" "bl8f."
"htn_drug_gp" "antihypertensive drug" "READCODE" "bl8g."
"htn_drug_gp" "antihypertensive drug" "READCODE" "bl8h."
"htn_drug_gp" "antihypertensive drug" "READCODE" "bl8i."
"htn_drug_gp" "antihypertensive drug" "READCODE" "bl8j."
"htn_drug_gp" "antihypertensive drug" "READCODE" "bl8k."
"htn_drug_gp" "antihypertensive drug" "READCODE" "bl8l."
"htn_drug_gp" "antihypertensive drug" "READCODE" "bl8m."
"htn_drug_gp" "antihypertensive drug" "READCODE" "bl8n."
"htn_drug_gp" "antihypertensive drug" "READCODE" "bl8o."
"htn_drug_gp" "antihypertensive drug" "READCODE" "bl8p."
"htn_drug_gp" "antihypertensive drug" "READCODE" "bl8q."
"htn_drug_gp" "antihypertensive drug" "READCODE" "bl8r."
"htn_drug_gp" "antihypertensive drug" "READCODE" "bl8t."
"htn_drug_gp" "antihypertensive drug" "READCODE" "bl8u."
"htn_drug_gp" "antihypertensive drug" "READCODE" "bl8v."
"htn_drug_gp" "antihypertensive drug" "READCODE" "bl8w."
"htn_drug_gp" "antihypertensive drug" "READCODE" "bl8x."
"htn_drug_gp" "antihypertensive drug" "READCODE" "bl8y."
"htn_drug_gp" "antihypertensive drug" "READCODE" "bl8z."
"htn_drug_gp" "antihypertensive drug" "READCODE" "bla1."
"htn_drug_gp" "antihypertensive drug" "READCODE" "bla1."
"htn_drug_gp" "antihypertensive drug" "READCODE" "bla1."
"htn_drug_gp" "antihypertensive drug" "READCODE" "bla2."
"htn_drug_gp" "antihypertensive drug" "READCODE" "bla2."
"htn_drug_gp" "antihypertensive drug" "READCODE" "blb.."
"htn_drug_gp" "antihypertensive drug" "READCODE" "blb1."
"htn_drug_gp" "antihypertensive drug" "READCODE" "blb2."
"htn_drug_gp" "antihypertensive drug" "READCODE" "blb3."
"htn_drug_gp" "antihypertensive drug" "READCODE" "blb4."
"htn_drug_gp" "antihypertensive drug" "READCODE" "blb5."
"htn_drug_gp" "antihypertensive drug" "READCODE" "blb5."
"htn_drug_gp" "antihypertensive drug" "READCODE" "blb6."
"htn_drug_gp" "antihypertensive drug" "READCODE" "blb6."
"htn_drug_gp" "antihypertensive drug" "READCODE" "blc.."
"htn_drug_gp" "antihypertensive drug" "READCODE" "blc1."
"htn_drug_gp" "antihypertensive drug" "READCODE" "blc2."
"htn_drug_gp" "antihypertensive drug" "READCODE" "blc3."
"htn_drug_gp" "antihypertensive drug" "READCODE" "blc4."
"htn_drug_gp" "antihypertensive drug" "READCODE" "blc5."
"htn_drug_gp" "antihypertensive drug" "READCODE" "blc6."
"htn_drug_gp" "antihypertensive drug" "READCODE" "blc7."
"htn_drug_gp" "antihypertensive drug" "READCODE" "blc8."
"htn_drug_gp" "antihypertensive drug" "READCODE" "blc9."
"htn_drug_gp" "antihypertensive drug" "READCODE" "blca."
"htn_drug_gp" "antihypertensive drug" "READCODE" "blcb."
"htn_drug_gp" "antihypertensive drug" "READCODE" "blcc."
"htn_drug_gp" "antihypertensive drug" "READCODE" "blcd."
"htn_drug_gp" "antihypertensive drug" "READCODE" "blce."
"htn_drug_gp" "antihypertensive drug" "READCODE" "blch."
"htn_drug_gp" "antihypertensive drug" "READCODE" "blci."
"htn_drug_gp" "antihypertensive drug" "READCODE" "blcj."
"htn_drug_gp" "antihypertensive drug" "READCODE" "blck."
"htn_drug_gp" "antihypertensive drug" "READCODE" "blcl."
"htn_drug_gp" "antihypertensive drug" "READCODE" "blcm."
"htn_drug_gp" "antihypertensive drug" "READCODE" "blcn."
"htn_drug_gp" "antihypertensive drug" "READCODE" "blco."
"htn_drug_gp" "antihypertensive drug" "READCODE" "blcp."
"htn_drug_gp" "antihypertensive drug" "READCODE" "blcr."
"htn_drug_gp" "antihypertensive drug" "READCODE" "blcs."
"htn_drug_gp" "antihypertensive drug" "READCODE" "blct."
"htn_drug_gp" "antihypertensive drug" "READCODE" "ble1."
"htn_drug_gp" "antihypertensive drug" "READCODE" "ble2."
"htn_drug_gp" "antihypertensive drug" "READCODE" "ble3."
"htn_drug_gp" "antihypertensive drug" "READCODE" "ble4."
"htn_drug_gp" "antihypertensive drug" "READCODE" "blg1."
"htn_drug_gp" "antihypertensive drug" "READCODE" "blg2."
"htn_drug_gp" "antihypertensive drug" "READCODE" "blg3."
"htn_drug_gp" "antihypertensive drug" "READCODE" "blg4."
"htn_drug_gp" "antihypertensive drug" "READCODE" "blg5."
"htn_drug_gp" "antihypertensive drug" "READCODE" "blg6."
"htn_drug_gp" "antihypertensive drug" "READCODE" "blh1."
"htn_drug_gp" "antihypertensive drug" "READCODE" "blh2."
"htn_drug_gp" "antihypertensive drug" "READCODE" "blh3."
"htn_drug_gp" "antihypertensive drug" "READCODE" "blh4."
"htn_drug_gp" "antihypertensive drug" "READCODE" "bli1."
"htn_drug_gp" "antihypertensive drug" "READCODE" "bli2."
"htn_drug_gp" "antihypertensive drug" "READCODE" "bli3."
"htn_drug_gp" "antihypertensive drug" "READCODE" "bli4."
"htn_drug_gp" "antihypertensive drug" "READCODE" "blj1."
"htn_drug_gp" "antihypertensive drug" "READCODE" "blj2."
"htn_drug_gp" "antihypertensive drug" "READCODE" "blj3."
"htn_drug_gp" "antihypertensive drug" "READCODE" "blj4."
"htn_drug_gp" "antihypertensive drug" "READCODE" "blj5."
"htn_drug_gp" "antihypertensive drug" "READCODE" "blj7."
"htn_drug_gp" "antihypertensive drug" "READCODE" "blj8."
"htn_drug_gp" "antihypertensive drug" "READCODE" "blj9."
"htn_drug_gp" "antihypertensive drug" "READCODE" "bljA."
"htn_drug_gp" "antihypertensive drug" "READCODE" "bljB."
"htn_drug_gp" "antihypertensive drug" "READCODE" "bljC."
"htn_drug_gp" "antihypertensive drug" "READCODE" "bljD."
"htn_drug_gp" "antihypertensive drug" "READCODE" "bljE."
"htn_drug_gp" "antihypertensive drug" "READCODE" "bljF."
"htn_drug_gp" "antihypertensive drug" "READCODE" "bljJ."
"htn_drug_gp" "antihypertensive drug" "READCODE" "bljK."
"htn_drug_gp" "antihypertensive drug" "READCODE" "bljL."
"htn_drug_gp" "antihypertensive drug" "READCODE" "bljM."
"htn_drug_gp" "antihypertensive drug" "READCODE" "bljN."
"htn_drug_gp" "antihypertensive drug" "READCODE" "bljO."
"htn_drug_gp" "antihypertensive drug" "READCODE" "bljP."
"htn_drug_gp" "antihypertensive drug" "READCODE" "bljQ."
"htn_drug_gp" "antihypertensive drug" "READCODE" "bljR."
"htn_drug_gp" "antihypertensive drug" "READCODE" "bljS."
"htn_drug_gp" "antihypertensive drug" "READCODE" "bljT."
"htn_drug_gp" "antihypertensive drug" "READCODE" "bljU."
"htn_drug_gp" "antihypertensive drug" "READCODE" "bljV."
"htn_drug_gp" "antihypertensive drug" "READCODE" "bljX."
"htn_drug_gp" "antihypertensive drug" "READCODE" "bljY."
"htn_drug_gp" "antihypertensive drug" "READCODE" "blja."
"htn_drug_gp" "antihypertensive drug" "READCODE" "bljb."
"htn_drug_gp" "antihypertensive drug" "READCODE" "bll1."
"htn_drug_gp" "antihypertensive drug" "READCODE" "bll2."
"htn_drug_gp" "antihypertensive drug" "READCODE" "bll3."
"htn_drug_gp" "antihypertensive drug" "READCODE" "bll5."
"htn_drug_gp" "antihypertensive drug" "READCODE" "bll6."
"htn_drug_gp" "antihypertensive drug" "READCODE" "bll7."
"htn_drug_gp" "antihypertensive drug" "READCODE" "blla."
"htn_drug_gp" "antihypertensive drug" "READCODE" "bllb."
"htn_drug_gp" "antihypertensive drug" "READCODE" "bllc."
"htn_drug_gp" "antihypertensive drug" "READCODE" "blld."
"htn_drug_gp" "antihypertensive drug" "READCODE" "bllf."
"htn_drug_gp" "antihypertensive drug" "READCODE" "bllg."
"htn_drug_gp" "antihypertensive drug" "READCODE" "bllh."
"htn_drug_gp" "antihypertensive drug" "READCODE" "bllk."
"htn_drug_gp" "antihypertensive drug" "READCODE" "blll."
"htn_drug_gp" "antihypertensive drug" "READCODE" "dt13."
"htn_drug_gp" "antihypertensive drug" "READCODE" "dt14."
"hz" "shingles" "ICD10" "B020"
"hz" "shingles" "ICD10" "B021"
"hz" "shingles" "ICD10" "B022"
"hz" "shingles" "ICD10" "B023"
"hz" "shingles" "ICD10" "B027"
"hz" "shingles" "ICD10" "B028"
"hz" "shingles" "ICD10" "B029"
"hz" "shingles" "ICD10" "B02X"
"hz" "shingles" "READCODE" "A53.."
"hz" "shingles" "READCODE" "A53..1"
"hz" "shingles" "READCODE" "A53..11"
"hz" "shingles" "READCODE" "A530."
"hz" "shingles" "READCODE" "A531."
"hz" "shingles" "READCODE" "A531.1"
"hz" "shingles" "READCODE" "A531.11"
"hz" "shingles" "READCODE" "A5310"
"hz" "shingles" "READCODE" "A5311"
"hz" "shingles" "READCODE" "A53111"
"hz" "shingles" "READCODE" "A531111"
"hz" "shingles" "READCODE" "A5312"
"hz" "shingles" "READCODE" "A5313"
"hz" "shingles" "READCODE" "A5314"
"hz" "shingles" "READCODE" "A5315"
"hz" "shingles" "READCODE" "A53151"
"hz" "shingles" "READCODE" "A531511"
"hz" "shingles" "READCODE" "A531z"
"hz" "shingles" "READCODE" "A532."
"hz" "shingles" "READCODE" "A5320"
"hz" "shingles" "READCODE" "A5321"
"hz" "shingles" "READCODE" "A5322"
"hz" "shingles" "READCODE" "A5323"
"hz" "shingles" "READCODE" "A5324"
"hz" "shingles" "READCODE" "A532z"
"hz" "shingles" "READCODE" "A53x."
"hz" "shingles" "READCODE" "A53x0"
"hz" "shingles" "READCODE" "A53x1"
"hz" "shingles" "READCODE" "A53xz"
"hz" "shingles" "READCODE" "A53y."
"hz" "shingles" "READCODE" "A53z."
"hz" "shingles" "READCODE" "AyuA4"
"hz" "shingles" "READCODE" "AyuA5"
"hz" "shingles" "READCODE" "F0112"
"hz" "shingles" "READCODE" "F0309"
"hz" "shingles" "READCODE" "F300."
"hz" "shingles" "READCODE" "F3744"
"hz" "shingles" "READCODE" "F5016"
"hz" "shingles" "READCODE" "HNG0041"
"hz" "shingles" "READCODE" "HNG0060"
"ibd" "inflammatory bowel disease" "ICD10" "K50"
"ibd" "inflammatory bowel disease" "ICD10" "K500"
"ibd" "inflammatory bowel disease" "ICD10" "K501"
"ibd" "inflammatory bowel disease" "ICD10" "K508"
"ibd" "inflammatory bowel disease" "ICD10" "K509"
"ibd" "inflammatory bowel disease" "ICD10" "K50X"
"ibd" "inflammatory bowel disease" "ICD10" "K510"
"ibd" "inflammatory bowel disease" "ICD10" "K511"
"ibd" "inflammatory bowel disease" "ICD10" "K512"
"ibd" "inflammatory bowel disease" "ICD10" "K513"
"ibd" "inflammatory bowel disease" "ICD10" "K514"
"ibd" "inflammatory bowel disease" "ICD10" "K515"
"ibd" "inflammatory bowel disease" "ICD10" "K518"
"ibd" "inflammatory bowel disease" "ICD10" "K519"
"ibd" "inflammatory bowel disease" "ICD10" "K51X"
"ibd" "inflammatory bowel disease" "ICD10" "M074"
"ibd" "inflammatory bowel disease" "ICD10" "M075"
"ibd" "inflammatory bowel disease" "ICD10" "M091"
"ibd" "inflammatory bowel disease" "ICD10" "M092"
"ibd" "inflammatory bowel disease" "READCODE" "J08z9"
"ibd" "inflammatory bowel disease" "READCODE" "J40.."
"ibd" "inflammatory bowel disease" "READCODE" "J400."
"ibd" "inflammatory bowel disease" "READCODE" "J4000"
"ibd" "inflammatory bowel disease" "READCODE" "J4001"
"ibd" "inflammatory bowel disease" "READCODE" "J4002"
"ibd" "inflammatory bowel disease" "READCODE" "J4003"
"ibd" "inflammatory bowel disease" "READCODE" "J4004"
"ibd" "inflammatory bowel disease" "READCODE" "J4005"
"ibd" "inflammatory bowel disease" "READCODE" "J400z"
"ibd" "inflammatory bowel disease" "READCODE" "J401."
"ibd" "inflammatory bowel disease" "READCODE" "J4010"
"ibd" "inflammatory bowel disease" "READCODE" "J4011"
"ibd" "inflammatory bowel disease" "READCODE" "J4012"
"ibd" "inflammatory bowel disease" "READCODE" "J401z"
"ibd" "inflammatory bowel disease" "READCODE" "J402."
"ibd" "inflammatory bowel disease" "READCODE" "J40z."
"ibd" "inflammatory bowel disease" "READCODE" "J41.."
"ibd" "inflammatory bowel disease" "READCODE" "J410."
"ibd" "inflammatory bowel disease" "READCODE" "J4100"
"ibd" "inflammatory bowel disease" "READCODE" "J4101"
"ibd" "inflammatory bowel disease" "READCODE" "J4102"
"ibd" "inflammatory bowel disease" "READCODE" "J4103"
"ibd" "inflammatory bowel disease" "READCODE" "J4104"
"ibd" "inflammatory bowel disease" "READCODE" "J410z"
"ibd" "inflammatory bowel disease" "READCODE" "J411."
"ibd" "inflammatory bowel disease" "READCODE" "J412."
"ibd" "inflammatory bowel disease" "READCODE" "J413."
"ibd" "inflammatory bowel disease" "READCODE" "J41y."
"ibd" "inflammatory bowel disease" "READCODE" "J41y0"
"ibd" "inflammatory bowel disease" "READCODE" "J41yz"
"ibd" "inflammatory bowel disease" "READCODE" "J41z."
"ibd" "inflammatory bowel disease" "READCODE" "J438."
"ibd" "inflammatory bowel disease" "READCODE" "Jyu40"
"ibd" "inflammatory bowel disease" "READCODE" "Jyu41"
"ihd" "ischemic heart disease" "ICD10" "I21"
"ihd" "ischemic heart disease" "ICD10" "I21."
"ihd" "ischemic heart disease" "ICD10" "I210"
"ihd" "ischemic heart disease" "ICD10" "I211"
"ihd" "ischemic heart disease" "ICD10" "I212"
"ihd" "ischemic heart disease" "ICD10" "I213"
"ihd" "ischemic heart disease" "ICD10" "I214"
"ihd" "ischemic heart disease" "ICD10" "I218"
"ihd" "ischemic heart disease" "ICD10" "I219"
"ihd" "ischemic heart disease" "ICD10" "I21X"
"ihd" "ischemic heart disease" "ICD10" "I22"
"ihd" "ischemic heart disease" "ICD10" "I22."
"ihd" "ischemic heart disease" "ICD10" "I220"
"ihd" "ischemic heart disease" "ICD10" "I221"
"ihd" "ischemic heart disease" "ICD10" "I228"
"ihd" "ischemic heart disease" "ICD10" "I229"
"ihd" "ischemic heart disease" "ICD10" "I22X"
"ihd" "ischemic heart disease" "ICD10" "I230"
"ihd" "ischemic heart disease" "ICD10" "I231"
"ihd" "ischemic heart disease" "ICD10" "I232"
"ihd" "ischemic heart disease" "ICD10" "I233"
"ihd" "ischemic heart disease" "ICD10" "I234"
"ihd" "ischemic heart disease" "ICD10" "I235"
"ihd" "ischemic heart disease" "ICD10" "I236"
"ihd" "ischemic heart disease" "ICD10" "I238"
"ihd" "ischemic heart disease" "ICD10" "I240"
"ihd" "ischemic heart disease" "ICD10" "I241"
"ihd" "ischemic heart disease" "ICD10" "I248"
"ihd" "ischemic heart disease" "ICD10" "I249"
"ihd" "ischemic heart disease" "ICD10" "I24X"
"ihd" "ischemic heart disease" "READCODE" "G3..."
"ihd" "ischemic heart disease" "READCODE" "G3...12"
"ihd" "ischemic heart disease" "READCODE" "G3...13"
"ihd" "ischemic heart disease" "READCODE" "G3...3"
"ihd" "ischemic heart disease" "READCODE" "G30.."
"ihd" "ischemic heart disease" "READCODE" "G30..12"
"ihd" "ischemic heart disease" "READCODE" "G30..13"
"ihd" "ischemic heart disease" "READCODE" "G30..14"
"ihd" "ischemic heart disease" "READCODE" "G30..15"
"ihd" "ischemic heart disease" "READCODE" "G30..17"
"ihd" "ischemic heart disease" "READCODE" "G30..4"
"ihd" "ischemic heart disease" "READCODE" "G30..5"
"ihd" "ischemic heart disease" "READCODE" "G30..7"
"ihd" "ischemic heart disease" "READCODE" "G30..99"
"ihd" "ischemic heart disease" "READCODE" "G300."
"ihd" "ischemic heart disease" "READCODE" "G301."
"ihd" "ischemic heart disease" "READCODE" "G3010"
"ihd" "ischemic heart disease" "READCODE" "G3011"
"ihd" "ischemic heart disease" "READCODE" "G301z"
"ihd" "ischemic heart disease" "READCODE" "G302."
"ihd" "ischemic heart disease" "READCODE" "G303."
"ihd" "ischemic heart disease" "READCODE" "G304."
"ihd" "ischemic heart disease" "READCODE" "G305."
"ihd" "ischemic heart disease" "READCODE" "G306."
"ihd" "ischemic heart disease" "READCODE" "G307."
"ihd" "ischemic heart disease" "READCODE" "G3070"
"ihd" "ischemic heart disease" "READCODE" "G3071"
"ihd" "ischemic heart disease" "READCODE" "G308."
"ihd" "ischemic heart disease" "READCODE" "G309."
"ihd" "ischemic heart disease" "READCODE" "G30A."
"ihd" "ischemic heart disease" "READCODE" "G30B."
"ihd" "ischemic heart disease" "READCODE" "G30X."
"ihd" "ischemic heart disease" "READCODE" "G30X0"
"ihd" "ischemic heart disease" "READCODE" "G30y."
"ihd" "ischemic heart disease" "READCODE" "G30y0"
"ihd" "ischemic heart disease" "READCODE" "G30y2"
"ihd" "ischemic heart disease" "READCODE" "G30yz"
"ihd" "ischemic heart disease" "READCODE" "G30z."
"ihd" "ischemic heart disease" "READCODE" "G31.."
"ihd" "ischemic heart disease" "READCODE" "G310."
"ihd" "ischemic heart disease" "READCODE" "G310.11"
"ihd" "ischemic heart disease" "READCODE" "G311."
"ihd" "ischemic heart disease" "READCODE" "G311.11"
"ihd" "ischemic heart disease" "READCODE" "G311.13"
"ihd" "ischemic heart disease" "READCODE" "G311.14"
"ihd" "ischemic heart disease" "READCODE" "G311.3"
"ihd" "ischemic heart disease" "READCODE" "G3110"
"ihd" "ischemic heart disease" "READCODE" "G3111"
"ihd" "ischemic heart disease" "READCODE" "G3112"
"ihd" "ischemic heart disease" "READCODE" "G3113"
"ihd" "ischemic heart disease" "READCODE" "G3114"
"ihd" "ischemic heart disease" "READCODE" "G3115"
"ihd" "ischemic heart disease" "READCODE" "G311z"
"ihd" "ischemic heart disease" "READCODE" "G312."
"ihd" "ischemic heart disease" "READCODE" "G31y."
"ihd" "ischemic heart disease" "READCODE" "G31y0"
"ihd" "ischemic heart disease" "READCODE" "G31y099"
"ihd" "ischemic heart disease" "READCODE" "G31y1"
"ihd" "ischemic heart disease" "READCODE" "G31y2"
"ihd" "ischemic heart disease" "READCODE" "G31y3"
"ihd" "ischemic heart disease" "READCODE" "G31yz"
"ihd" "ischemic heart disease" "READCODE" "G32.."
"ihd" "ischemic heart disease" "READCODE" "G32..11"
"ihd" "ischemic heart disease" "READCODE" "G32..12"
"ihd" "ischemic heart disease" "READCODE" "G35.."
"ihd" "ischemic heart disease" "READCODE" "G350."
"ihd" "ischemic heart disease" "READCODE" "G351."
"ihd" "ischemic heart disease" "READCODE" "G353."
"ihd" "ischemic heart disease" "READCODE" "G35X."
"ihd" "ischemic heart disease" "READCODE" "G36.."
"ihd" "ischemic heart disease" "READCODE" "G360."
"ihd" "ischemic heart disease" "READCODE" "G361."
"ihd" "ischemic heart disease" "READCODE" "G362."
"ihd" "ischemic heart disease" "READCODE" "G363."
"ihd" "ischemic heart disease" "READCODE" "G364."
"ihd" "ischemic heart disease" "READCODE" "G365."
"ihd" "ischemic heart disease" "READCODE" "G366."
"ihd" "ischemic heart disease" "READCODE" "G37.."
"ihd" "ischemic heart disease" "READCODE" "G38.."
"ihd" "ischemic heart disease" "READCODE" "G380."
"ihd" "ischemic heart disease" "READCODE" "G381."
"ihd" "ischemic heart disease" "READCODE" "G384."
"ihd" "ischemic heart disease" "READCODE" "G38z."
"ihd" "ischemic heart disease" "READCODE" "G39.."
"ihd" "ischemic heart disease" "READCODE" "G3y.."
"ihd" "ischemic heart disease" "READCODE" "G3z.."
"lbp" "lower back pain" "ICD10" "G544"
"lbp" "lower back pain" "ICD10" "M470"
"lbp" "lower back pain" "ICD10" "M471"
"lbp" "lower back pain" "ICD10" "M472"
"lbp" "lower back pain" "ICD10" "M478"
"lbp" "lower back pain" "ICD10" "M480"
"lbp" "lower back pain" "ICD10" "M481"
"lbp" "lower back pain" "ICD10" "M482"
"lbp" "lower back pain" "ICD10" "M483"
"lbp" "lower back pain" "ICD10" "M484"
"lbp" "lower back pain" "ICD10" "M485"
"lbp" "lower back pain" "ICD10" "M498"
"lbp" "lower back pain" "ICD10" "M510"
"lbp" "lower back pain" "ICD10" "M511"
"lbp" "lower back pain" "ICD10" "M512"
"lbp" "lower back pain" "ICD10" "M513"
"lbp" "lower back pain" "ICD10" "M514"
"lbp" "lower back pain" "ICD10" "M518"
"lbp" "lower back pain" "ICD10" "M533"
"lbp" "lower back pain" "ICD10" "M538"
"lbp" "lower back pain" "ICD10" "M540"
"lbp" "lower back pain" "ICD10" "M541"
"lbp" "lower back pain" "ICD10" "M543"
"lbp" "lower back pain" "ICD10" "M544"
"lbp" "lower back pain" "ICD10" "M990"
"lbp" "lower back pain" "ICD10" "M991"
"lbp" "lower back pain" "ICD10" "M992"
"lbp" "lower back pain" "ICD10" "M993"
"lbp" "lower back pain" "ICD10" "M994"
"lbp" "lower back pain" "ICD10" "M995"
"lbp" "lower back pain" "ICD10" "M996"
"lbp" "lower back pain" "ICD10" "M997"
"lbp" "lower back pain" "ICD10" "M998"
"lbp" "lower back pain" "READCODE" "16C2."
"lbp" "lower back pain" "READCODE" "16C3."
"lbp" "lower back pain" "READCODE" "16C4."
"lbp" "lower back pain" "READCODE" "16C5."
"lbp" "lower back pain" "READCODE" "16C6."
"lbp" "lower back pain" "READCODE" "16C8."
"lbp" "lower back pain" "READCODE" "16C9."
"lbp" "lower back pain" "READCODE" "16CA."
"lbp" "lower back pain" "READCODE" "16CZ."
"lbp" "lower back pain" "READCODE" "N14.."
"lbp" "lower back pain" "READCODE" "N140."
"lbp" "lower back pain" "READCODE" "N140.1"
"lbp" "lower back pain" "READCODE" "N140.11"
"lbp" "lower back pain" "READCODE" "N1400"
"lbp" "lower back pain" "READCODE" "N1401"
"lbp" "lower back pain" "READCODE" "N1402"
"lbp" "lower back pain" "READCODE" "N1403"
"lbp" "lower back pain" "READCODE" "N1404"
"lbp" "lower back pain" "READCODE" "N1407"
"lbp" "lower back pain" "READCODE" "N1408"
"lbp" "lower back pain" "READCODE" "N140A"
"lbp" "lower back pain" "READCODE" "N140z"
"lbp" "lower back pain" "READCODE" "N141."
"lbp" "lower back pain" "READCODE" "N141.1"
"lbp" "lower back pain" "READCODE" "N141.11"
"lbp" "lower back pain" "READCODE" "N142."
"lbp" "lower back pain" "READCODE" "N142.1"
"lbp" "lower back pain" "READCODE" "N142.11"
"lbp" "lower back pain" "READCODE" "N142.13"
"lbp" "lower back pain" "READCODE" "N142.14"
"lbp" "lower back pain" "READCODE" "N142.3"
"lbp" "lower back pain" "READCODE" "N142.4"
"lbp" "lower back pain" "READCODE" "N1420"
"lbp" "lower back pain" "READCODE" "N143."
"lbp" "lower back pain" "READCODE" "N143.1"
"lbp" "lower back pain" "READCODE" "N143.11"
"lbp" "lower back pain" "READCODE" "N144."
"lbp" "lower back pain" "READCODE" "N1440"
"lbp" "lower back pain" "READCODE" "N1441"
"lbp" "lower back pain" "READCODE" "N144z"
"lbp" "lower back pain" "READCODE" "N145."
"lbp" "lower back pain" "READCODE" "N145.1"
"lbp" "lower back pain" "READCODE" "N145.11"
"lbp" "lower back pain" "READCODE" "N145.12"
"lbp" "lower back pain" "READCODE" "N145.2"
"lbp" "lower back pain" "READCODE" "N146."
"lbp" "lower back pain" "READCODE" "N1460"
"lbp" "lower back pain" "READCODE" "N1461"
"lbp" "lower back pain" "READCODE" "N1463"
"lbp" "lower back pain" "READCODE" "N14631"
"lbp" "lower back pain" "READCODE" "N146311"
"lbp" "lower back pain" "READCODE" "N1464"
"lbp" "lower back pain" "READCODE" "N1465"
"lbp" "lower back pain" "READCODE" "N1466"
"lbp" "lower back pain" "READCODE" "N146z"
"lbp" "lower back pain" "READCODE" "N146z1"
"lbp" "lower back pain" "READCODE" "N146z11"
"lbp" "lower back pain" "READCODE" "N147."
"lbp" "lower back pain" "READCODE" "N1470"
"lbp" "lower back pain" "READCODE" "N1471"
"lbp" "lower back pain" "READCODE" "N1472"
"lbp" "lower back pain" "READCODE" "N14721"
"lbp" "lower back pain" "READCODE" "N147211"
"lbp" "lower back pain" "READCODE" "N147z"
"lbp" "lower back pain" "READCODE" "N148."
"lbp" "lower back pain" "READCODE" "N1480"
"lbp" "lower back pain" "READCODE" "N1481"
"lbp" "lower back pain" "READCODE" "N1482"
"lbp" "lower back pain" "READCODE" "N1483"
"lbp" "lower back pain" "READCODE" "N1484"
"lbp" "lower back pain" "READCODE" "N1485"
"lbp" "lower back pain" "READCODE" "N1486"
"lbp" "lower back pain" "READCODE" "N1487"
"lbp" "lower back pain" "READCODE" "N1488"
"lbp" "lower back pain" "READCODE" "N1489"
"lbp" "lower back pain" "READCODE" "N148A"
"lbp" "lower back pain" "READCODE" "N148B"
"lbp" "lower back pain" "READCODE" "N148C"
"lbp" "lower back pain" "READCODE" "N149."
"lbp" "lower back pain" "READCODE" "N14A."
"lbp" "lower back pain" "READCODE" "N14X."
"lbp" "lower back pain" "READCODE" "N14y."
"lbp" "lower back pain" "READCODE" "N14y.1"
"lbp" "lower back pain" "READCODE" "N14y.11"
"lbp" "lower back pain" "READCODE" "N14z."
"lbp" "lower back pain" "READCODE" "N14z.12"
"lbp" "lower back pain" "READCODE" "N14z.2"
"ld" "liver disease" "ICD10" "B150"
"ld" "liver disease" "ICD10" "B160"
"ld" "liver disease" "ICD10" "B162"
"ld" "liver disease" "ICD10" "B18"
"ld" "liver disease" "ICD10" "B180"
"ld" "liver disease" "ICD10" "B181"
"ld" "liver disease" "ICD10" "B182"
"ld" "liver disease" "ICD10" "B188"
"ld" "liver disease" "ICD10" "B189"
"ld" "liver disease" "ICD10" "B190"
"ld" "liver disease" "ICD10" "I85"
"ld" "liver disease" "ICD10" "I850"
"ld" "liver disease" "ICD10" "I859"
"ld" "liver disease" "ICD10" "K700"
"ld" "liver disease" "ICD10" "K701"
"ld" "liver disease" "ICD10" "K702"
"ld" "liver disease" "ICD10" "K703"
"ld" "liver disease" "ICD10" "K704"
"ld" "liver disease" "ICD10" "K709"
"ld" "liver disease" "ICD10" "K71"
"ld" "liver disease" "ICD10" "K710"
"ld" "liver disease" "ICD10" "K711"
"ld" "liver disease" "ICD10" "K712"
"ld" "liver disease" "ICD10" "K713"
"ld" "liver disease" "ICD10" "K714"
"ld" "liver disease" "ICD10" "K715"
"ld" "liver disease" "ICD10" "K716"
"ld" "liver disease" "ICD10" "K717"
"ld" "liver disease" "ICD10" "K718"
"ld" "liver disease" "ICD10" "K719"
"ld" "liver disease" "ICD10" "K72"
"ld" "liver disease" "ICD10" "K720"
"ld" "liver disease" "ICD10" "K721"
"ld" "liver disease" "ICD10" "K729"
"ld" "liver disease" "ICD10" "K73"
"ld" "liver disease" "ICD10" "K730"
"ld" "liver disease" "ICD10" "K731"
"ld" "liver disease" "ICD10" "K732"
"ld" "liver disease" "ICD10" "K738"
"ld" "liver disease" "ICD10" "K739"
"ld" "liver disease" "ICD10" "K74"
"ld" "liver disease" "ICD10" "K740"
"ld" "liver disease" "ICD10" "K741"
"ld" "liver disease" "ICD10" "K742"
"ld" "liver disease" "ICD10" "K743"
"ld" "liver disease" "ICD10" "K744"
"ld" "liver disease" "ICD10" "K745"
"ld" "liver disease" "ICD10" "K746"
"ld" "liver disease" "ICD10" "K760"
"ld" "liver disease" "ICD10" "K766"
"ld" "liver disease" "READCODE" "760F3"
"ld" "liver disease" "READCODE" "A704z"
"ld" "liver disease" "READCODE" "C3104"
"ld" "liver disease" "READCODE" "C3500"
"ld" "liver disease" "READCODE" "G85.."
"ld" "liver disease" "READCODE" "G850."
"ld" "liver disease" "READCODE" "G851."
"ld" "liver disease" "READCODE" "G852."
"ld" "liver disease" "READCODE" "G8520"
"ld" "liver disease" "READCODE" "G8521"
"ld" "liver disease" "READCODE" "G8522"
"ld" "liver disease" "READCODE" "G8523"
"ld" "liver disease" "READCODE" "G852z"
"ld" "liver disease" "READCODE" "G853."
"ld" "liver disease" "READCODE" "G854."
"ld" "liver disease" "READCODE" "G855."
"ld" "liver disease" "READCODE" "G856."
"ld" "liver disease" "READCODE" "G857."
"ld" "liver disease" "READCODE" "G858."
"ld" "liver disease" "READCODE" "G85y."
"ld" "liver disease" "READCODE" "G85z."
"ld" "liver disease" "READCODE" "Gyu94"
"ld" "liver disease" "READCODE" "J6002"
"ld" "liver disease" "READCODE" "J6012"
"ld" "liver disease" "READCODE" "J61.."
"ld" "liver disease" "READCODE" "J610."
"ld" "liver disease" "READCODE" "J611."
"ld" "liver disease" "READCODE" "J612."
"ld" "liver disease" "READCODE" "J6120"
"ld" "liver disease" "READCODE" "J613."
"ld" "liver disease" "READCODE" "J6130"
"ld" "liver disease" "READCODE" "J614."
"ld" "liver disease" "READCODE" "J6140"
"ld" "liver disease" "READCODE" "J6141"
"ld" "liver disease" "READCODE" "J6142"
"ld" "liver disease" "READCODE" "J6143"
"ld" "liver disease" "READCODE" "J6144"
"ld" "liver disease" "READCODE" "J614y"
"ld" "liver disease" "READCODE" "J614z"
"ld" "liver disease" "READCODE" "J615."
"ld" "liver disease" "READCODE" "J6150"
"ld" "liver disease" "READCODE" "J6151"
"ld" "liver disease" "READCODE" "J6152"
"ld" "liver disease" "READCODE" "J6153"
"ld" "liver disease" "READCODE" "J6154"
"ld" "liver disease" "READCODE" "J6155"
"ld" "liver disease" "READCODE" "J6156"
"ld" "liver disease" "READCODE" "J6157"
"ld" "liver disease" "READCODE" "J6158"
"ld" "liver disease" "READCODE" "J6159"
"ld" "liver disease" "READCODE" "J615A"
"ld" "liver disease" "READCODE" "J615B"
"ld" "liver disease" "READCODE" "J615C"
"ld" "liver disease" "READCODE" "J615D"
"ld" "liver disease" "READCODE" "J615E"
"ld" "liver disease" "READCODE" "J615F"
"ld" "liver disease" "READCODE" "J615G"
"ld" "liver disease" "READCODE" "J615H"
"ld" "liver disease" "READCODE" "J615y"
"ld" "liver disease" "READCODE" "J615z"
"ld" "liver disease" "READCODE" "J616."
"ld" "liver disease" "READCODE" "J6160"
"ld" "liver disease" "READCODE" "J6161"
"ld" "liver disease" "READCODE" "J6162"
"ld" "liver disease" "READCODE" "J616z"
"ld" "liver disease" "READCODE" "J617."
"ld" "liver disease" "READCODE" "J6170"
"ld" "liver disease" "READCODE" "J61y."
"ld" "liver disease" "READCODE" "J61y0"
"ld" "liver disease" "READCODE" "J61y1"
"ld" "liver disease" "READCODE" "J61y2"
"ld" "liver disease" "READCODE" "J61y3"
"ld" "liver disease" "READCODE" "J61y4"
"ld" "liver disease" "READCODE" "J61y5"
"ld" "liver disease" "READCODE" "J61y6"
"ld" "liver disease" "READCODE" "J61y7"
"ld" "liver disease" "READCODE" "J61y8"
"ld" "liver disease" "READCODE" "J61y9"
"ld" "liver disease" "READCODE" "J61yz"
"ld" "liver disease" "READCODE" "J61z."
"ld" "liver disease" "READCODE" "J622."
"ld" "liver disease" "READCODE" "J623."
"ld" "liver disease" "READCODE" "J624."
"ld" "liver disease" "READCODE" "J62y."
"ld" "liver disease" "READCODE" "J62z."
"ld" "liver disease" "READCODE" "J633."
"ld" "liver disease" "READCODE" "J6330"
"ld" "liver disease" "READCODE" "J633z"
"ld" "liver disease" "READCODE" "J6356"
"ld" "liver disease" "READCODE" "Jyu71"
"le" "leukemia" "ICD10" "C91"
"le" "leukemia" "ICD10" "C910"
"le" "leukemia" "ICD10" "C911"
"le" "leukemia" "ICD10" "C912"
"le" "leukemia" "ICD10" "C913"
"le" "leukemia" "ICD10" "C914"
"le" "leukemia" "ICD10" "C915"
"le" "leukemia" "ICD10" "C916"
"le" "leukemia" "ICD10" "C917"
"le" "leukemia" "ICD10" "C918"
"le" "leukemia" "ICD10" "C919"
"le" "leukemia" "ICD10" "C92"
"le" "leukemia" "ICD10" "C920"
"le" "leukemia" "ICD10" "C921"
"le" "leukemia" "ICD10" "C922"
"le" "leukemia" "ICD10" "C923"
"le" "leukemia" "ICD10" "C924"
"le" "leukemia" "ICD10" "C925"
"le" "leukemia" "ICD10" "C926"
"le" "leukemia" "ICD10" "C927"
"le" "leukemia" "ICD10" "C928"
"le" "leukemia" "ICD10" "C929"
"le" "leukemia" "ICD10" "C93"
"le" "leukemia" "ICD10" "C930"
"le" "leukemia" "ICD10" "C931"
"le" "leukemia" "ICD10" "C932"
"le" "leukemia" "ICD10" "C933"
"le" "leukemia" "ICD10" "C937"
"le" "leukemia" "ICD10" "C939"
"le" "leukemia" "ICD10" "C94"
"le" "leukemia" "ICD10" "C940"
"le" "leukemia" "ICD10" "C941"
"le" "leukemia" "ICD10" "C942"
"le" "leukemia" "ICD10" "C943"
"le" "leukemia" "ICD10" "C944"
"le" "leukemia" "ICD10" "C945"
"le" "leukemia" "ICD10" "C946"
"le" "leukemia" "ICD10" "C947"
"le" "leukemia" "ICD10" "C95"
"le" "leukemia" "ICD10" "C950"
"le" "leukemia" "ICD10" "C951"
"le" "leukemia" "ICD10" "C952"
"le" "leukemia" "ICD10" "C957"
"le" "leukemia" "ICD10" "C959"
"le" "leukemia" "READCODE" "1429."
"le" "leukemia" "READCODE" "B624."
"le" "leukemia" "READCODE" "B6240"
"le" "leukemia" "READCODE" "B6241"
"le" "leukemia" "READCODE" "B6242"
"le" "leukemia" "READCODE" "B6243"
"le" "leukemia" "READCODE" "B6244"
"le" "leukemia" "READCODE" "B6245"
"le" "leukemia" "READCODE" "B6246"
"le" "leukemia" "READCODE" "B6247"
"le" "leukemia" "READCODE" "B6248"
"le" "leukemia" "READCODE" "B624z"
"le" "leukemia" "READCODE" "B64.."
"le" "leukemia" "READCODE" "B640."
"le" "leukemia" "READCODE" "B6400"
"le" "leukemia" "READCODE" "B641."
"le" "leukemia" "READCODE" "B6410"
"le" "leukemia" "READCODE" "B6411"
"le" "leukemia" "READCODE" "B6412"
"le" "leukemia" "READCODE" "B6413"
"le" "leukemia" "READCODE" "B642."
"le" "leukemia" "READCODE" "B64y."
"le" "leukemia" "READCODE" "B64y0"
"le" "leukemia" "READCODE" "B64y1"
"le" "leukemia" "READCODE" "B64y2"
"le" "leukemia" "READCODE" "B64y3"
"le" "leukemia" "READCODE" "B64y4"
"le" "leukemia" "READCODE" "B64y5"
"le" "leukemia" "READCODE" "B64yz"
"le" "leukemia" "READCODE" "B64z."
"le" "leukemia" "READCODE" "B65.."
"le" "leukemia" "READCODE" "B650."
"le" "leukemia" "READCODE" "B6500"
"le" "leukemia" "READCODE" "B6501"
"le" "leukemia" "READCODE" "B651."
"le" "leukemia" "READCODE" "B6510"
"le" "leukemia" "READCODE" "B6511"
"le" "leukemia" "READCODE" "B6512"
"le" "leukemia" "READCODE" "B6513"
"le" "leukemia" "READCODE" "B651z"
"le" "leukemia" "READCODE" "B652."
"le" "leukemia" "READCODE" "B653."
"le" "leukemia" "READCODE" "B6530"
"le" "leukemia" "READCODE" "B6531"
"le" "leukemia" "READCODE" "B653z"
"le" "leukemia" "READCODE" "B654."
"le" "leukemia" "READCODE" "B65y."
"le" "leukemia" "READCODE" "B65y0"
"le" "leukemia" "READCODE" "B65y1"
"le" "leukemia" "READCODE" "B65yz"
"le" "leukemia" "READCODE" "B65z."
"le" "leukemia" "READCODE" "B66.."
"le" "leukemia" "READCODE" "B660."
"le" "leukemia" "READCODE" "B661."
"le" "leukemia" "READCODE" "B662."
"le" "leukemia" "READCODE" "B663."
"le" "leukemia" "READCODE" "B66y."
"le" "leukemia" "READCODE" "B66y0"
"le" "leukemia" "READCODE" "B66yz"
"le" "leukemia" "READCODE" "B66z."
"le" "leukemia" "READCODE" "B67.."
"le" "leukemia" "READCODE" "B670."
"le" "leukemia" "READCODE" "B671."
"le" "leukemia" "READCODE" "B672."
"le" "leukemia" "READCODE" "B673."
"le" "leukemia" "READCODE" "B674."
"le" "leukemia" "READCODE" "B675."
"le" "leukemia" "READCODE" "B676."
"le" "leukemia" "READCODE" "B677."
"le" "leukemia" "READCODE" "B67y."
"le" "leukemia" "READCODE" "B67y0"
"le" "leukemia" "READCODE" "B67yz"
"le" "leukemia" "READCODE" "B67z."
"le" "leukemia" "READCODE" "B68.."
"le" "leukemia" "READCODE" "B680."
"le" "leukemia" "READCODE" "B681."
"le" "leukemia" "READCODE" "B682."
"le" "leukemia" "READCODE" "B68y."
"le" "leukemia" "READCODE" "B68z."
"le" "leukemia" "READCODE" "B69.."
"le" "leukemia" "READCODE" "B690."
"le" "leukemia" "READCODE" "B691."
"le" "leukemia" "READCODE" "B692."
"le" "leukemia" "READCODE" "B693."
"le" "leukemia" "READCODE" "BBr.."
"le" "leukemia" "READCODE" "BBr0."
"le" "leukemia" "READCODE" "BBr00"
"le" "leukemia" "READCODE" "BBr01"
"le" "leukemia" "READCODE" "BBr02"
"le" "leukemia" "READCODE" "BBr03"
"le" "leukemia" "READCODE" "BBr04"
"le" "leukemia" "READCODE" "BBr0z"
"le" "leukemia" "READCODE" "BBr1."
"le" "leukemia" "READCODE" "BBr10"
"le" "leukemia" "READCODE" "BBr1z"
"le" "leukemia" "READCODE" "BBr2."
"le" "leukemia" "READCODE" "BBr20"
"le" "leukemia" "READCODE" "BBr21"
"le" "leukemia" "READCODE" "BBr22"
"le" "leukemia" "READCODE" "BBr23"
"le" "leukemia" "READCODE" "BBr24"
"le" "leukemia" "READCODE" "BBr25"
"le" "leukemia" "READCODE" "BBr26"
"le" "leukemia" "READCODE" "BBr27"
"le" "leukemia" "READCODE" "BBr2z"
"le" "leukemia" "READCODE" "BBr3."
"le" "leukemia" "READCODE" "BBr30"
"le" "leukemia" "READCODE" "BBr3z"
"le" "leukemia" "READCODE" "BBr4."
"le" "leukemia" "READCODE" "BBr40"
"le" "leukemia" "READCODE" "BBr41"
"le" "leukemia" "READCODE" "BBr42"
"le" "leukemia" "READCODE" "BBr4z"
"le" "leukemia" "READCODE" "BBr5."
"le" "leukemia" "READCODE" "BBr50"
"le" "leukemia" "READCODE" "BBr5z"
"le" "leukemia" "READCODE" "BBr6."
"le" "leukemia" "READCODE" "BBr60"
"le" "leukemia" "READCODE" "BBr61"
"le" "leukemia" "READCODE" "BBr62"
"le" "leukemia" "READCODE" "BBr63"
"le" "leukemia" "READCODE" "BBr64"
"le" "leukemia" "READCODE" "BBr65"
"le" "leukemia" "READCODE" "BBr66"
"le" "leukemia" "READCODE" "BBr67"
"le" "leukemia" "READCODE" "BBr68"
"le" "leukemia" "READCODE" "BBr69"
"le" "leukemia" "READCODE" "BBr6z"
"le" "leukemia" "READCODE" "BBr7."
"le" "leukemia" "READCODE" "BBr70"
"le" "leukemia" "READCODE" "BBr7z"
"le" "leukemia" "READCODE" "BBr8."
"le" "leukemia" "READCODE" "BBr80"
"le" "leukemia" "READCODE" "BBr8z"
"le" "leukemia" "READCODE" "BBr9."
"le" "leukemia" "READCODE" "BBr90"
"le" "leukemia" "READCODE" "BBr91"
"le" "leukemia" "READCODE" "BBr92"
"le" "leukemia" "READCODE" "BBr93"
"le" "leukemia" "READCODE" "BBr94"
"le" "leukemia" "READCODE" "BBr9z"
"le" "leukemia" "READCODE" "BBrA."
"le" "leukemia" "READCODE" "BBrA0"
"le" "leukemia" "READCODE" "BBrA1"
"le" "leukemia" "READCODE" "BBrA2"
"le" "leukemia" "READCODE" "BBrA3"
"le" "leukemia" "READCODE" "BBrA4"
"le" "leukemia" "READCODE" "BBrA5"
"le" "leukemia" "READCODE" "BBrA6"
"le" "leukemia" "READCODE" "BBrA7"
"le" "leukemia" "READCODE" "BBrA8"
"le" "leukemia" "READCODE" "BBrAz"
"le" "leukemia" "READCODE" "BBrz."
"le" "leukemia" "READCODE" "ByuD5"
"le" "leukemia" "READCODE" "ByuD6"
"le" "leukemia" "READCODE" "ByuD7"
"le" "leukemia" "READCODE" "ByuD8"
"le" "leukemia" "READCODE" "ByuD9"
"le" "leukemia" "READCODE" "ZV106"
"le" "leukemia" "READCODE" "ZV678"
"lri" "lower respiratory tract infection" "ICD10" "A370"
"lri" "lower respiratory tract infection" "ICD10" "A371"
"lri" "lower respiratory tract infection" "ICD10" "A378"
"lri" "lower respiratory tract infection" "ICD10" "A379"
"lri" "lower respiratory tract infection" "ICD10" "A37X"
"lri" "lower respiratory tract infection" "ICD10" "B012"
"lri" "lower respiratory tract infection" "ICD10" "B052"
"lri" "lower respiratory tract infection" "ICD10" "B250"
"lri" "lower respiratory tract infection" "ICD10" "J041"
"lri" "lower respiratory tract infection" "ICD10" "J042"
"lri" "lower respiratory tract infection" "ICD10" "J100"
"lri" "lower respiratory tract infection" "ICD10" "J101"
"lri" "lower respiratory tract infection" "ICD10" "J108"
"lri" "lower respiratory tract infection" "ICD10" "J10X"
"lri" "lower respiratory tract infection" "ICD10" "J11"
"lri" "lower respiratory tract infection" "ICD10" "J110"
"lri" "lower respiratory tract infection" "ICD10" "J111"
"lri" "lower respiratory tract infection" "ICD10" "J118"
"lri" "lower respiratory tract infection" "ICD10" "J11X"
"lri" "lower respiratory tract infection" "ICD10" "J120"
"lri" "lower respiratory tract infection" "ICD10" "J121"
"lri" "lower respiratory tract infection" "ICD10" "J122"
"lri" "lower respiratory tract infection" "ICD10" "J123"
"lri" "lower respiratory tract infection" "ICD10" "J128"
"lri" "lower respiratory tract infection" "ICD10" "J129"
"lri" "lower respiratory tract infection" "ICD10" "J13"
"lri" "lower respiratory tract infection" "ICD10" "J13X"
"lri" "lower respiratory tract infection" "ICD10" "J14"
"lri" "lower respiratory tract infection" "ICD10" "J14X"
"lri" "lower respiratory tract infection" "ICD10" "J150"
"lri" "lower respiratory tract infection" "ICD10" "J151"
"lri" "lower respiratory tract infection" "ICD10" "J152"
"lri" "lower respiratory tract infection" "ICD10" "J153"
"lri" "lower respiratory tract infection" "ICD10" "J154"
"lri" "lower respiratory tract infection" "ICD10" "J155"
"lri" "lower respiratory tract infection" "ICD10" "J156"
"lri" "lower respiratory tract infection" "ICD10" "J157"
"lri" "lower respiratory tract infection" "ICD10" "J158"
"lri" "lower respiratory tract infection" "ICD10" "J159"
"lri" "lower respiratory tract infection" "ICD10" "J160"
"lri" "lower respiratory tract infection" "ICD10" "J168"
"lri" "lower respiratory tract infection" "ICD10" "J17"
"lri" "lower respiratory tract infection" "ICD10" "J170"
"lri" "lower respiratory tract infection" "ICD10" "J171"
"lri" "lower respiratory tract infection" "ICD10" "J172"
"lri" "lower respiratory tract infection" "ICD10" "J173"
"lri" "lower respiratory tract infection" "ICD10" "J178"
"lri" "lower respiratory tract infection" "ICD10" "J17X"
"lri" "lower respiratory tract infection" "ICD10" "J18"
"lri" "lower respiratory tract infection" "ICD10" "J180"
"lri" "lower respiratory tract infection" "ICD10" "J181"
"lri" "lower respiratory tract infection" "ICD10" "J182"
"lri" "lower respiratory tract infection" "ICD10" "J188"
"lri" "lower respiratory tract infection" "ICD10" "J189"
"lri" "lower respiratory tract infection" "ICD10" "J18O"
"lri" "lower respiratory tract infection" "ICD10" "J18X"
"lri" "lower respiratory tract infection" "ICD10" "J200"
"lri" "lower respiratory tract infection" "ICD10" "J201"
"lri" "lower respiratory tract infection" "ICD10" "J202"
"lri" "lower respiratory tract infection" "ICD10" "J203"
"lri" "lower respiratory tract infection" "ICD10" "J204"
"lri" "lower respiratory tract infection" "ICD10" "J205"
"lri" "lower respiratory tract infection" "ICD10" "J206"
"lri" "lower respiratory tract infection" "ICD10" "J207"
"lri" "lower respiratory tract infection" "ICD10" "J208"
"lri" "lower respiratory tract infection" "ICD10" "J209"
"lri" "lower respiratory tract infection" "ICD10" "J20X"
"lri" "lower respiratory tract infection" "ICD10" "J210"
"lri" "lower respiratory tract infection" "ICD10" "J211"
"lri" "lower respiratory tract infection" "ICD10" "J218"
"lri" "lower respiratory tract infection" "ICD10" "J219"
"lri" "lower respiratory tract infection" "ICD10" "J21X"
"lri" "lower respiratory tract infection" "ICD10" "J22"
"lri" "lower respiratory tract infection" "ICD10" "J22#"
"lri" "lower respiratory tract infection" "ICD10" "J220"
"lri" "lower respiratory tract infection" "ICD10" "J229"
"lri" "lower respiratory tract infection" "ICD10" "J22X"
"lri" "lower respiratory tract infection" "ICD10" "J22Y"
"lri" "lower respiratory tract infection" "ICD10" "J440"
"lri" "lower respiratory tract infection" "ICD10" "J851"
"lri" "lower respiratory tract infection" "ICD10" "J860"
"lri" "lower respiratory tract infection" "ICD10" "J869"
"lri" "lower respiratory tract infection" "ICD10" "P230"
"lri" "lower respiratory tract infection" "ICD10" "P231"
"lri" "lower respiratory tract infection" "ICD10" "P232"
"lri" "lower respiratory tract infection" "ICD10" "P233"
"lri" "lower respiratory tract infection" "ICD10" "P234"
"lri" "lower respiratory tract infection" "ICD10" "P235"
"lri" "lower respiratory tract infection" "ICD10" "P236"
"lri" "lower respiratory tract infection" "ICD10" "P238"
"lri" "lower respiratory tract infection" "ICD10" "P239"
"lri" "lower respiratory tract infection" "ICD10" "U049"
"lri" "lower respiratory tract infection" "READCODE" "16L.."
"lri" "lower respiratory tract infection" "READCODE" "1J72."
"lri" "lower respiratory tract infection" "READCODE" "1J72.1"
"lri" "lower respiratory tract infection" "READCODE" "1J72.11"
"lri" "lower respiratory tract infection" "READCODE" "1JX.."
"lri" "lower respiratory tract infection" "READCODE" "1W0.."
"lri" "lower respiratory tract infection" "READCODE" "A33.."
"lri" "lower respiratory tract infection" "READCODE" "A330."
"lri" "lower respiratory tract infection" "READCODE" "A331."
"lri" "lower respiratory tract infection" "READCODE" "A33y."
"lri" "lower respiratory tract infection" "READCODE" "A33yz"
"lri" "lower respiratory tract infection" "READCODE" "A33z."
"lri" "lower respiratory tract infection" "READCODE" "A521."
"lri" "lower respiratory tract infection" "READCODE" "A54x4"
"lri" "lower respiratory tract infection" "READCODE" "A730."
"lri" "lower respiratory tract infection" "READCODE" "A7850"
"lri" "lower respiratory tract infection" "READCODE" "A795."
"lri" "lower respiratory tract infection" "READCODE" "A7951"
"lri" "lower respiratory tract infection" "READCODE" "A7952"
"lri" "lower respiratory tract infection" "READCODE" "A7953"
"lri" "lower respiratory tract infection" "READCODE" "A7954"
"lri" "lower respiratory tract infection" "READCODE" "A7955"
"lri" "lower respiratory tract infection" "READCODE" "A7y00"
"lri" "lower respiratory tract infection" "READCODE" "AB24."
"lri" "lower respiratory tract infection" "READCODE" "AB405"
"lri" "lower respiratory tract infection" "READCODE" "Ayu39"
"lri" "lower respiratory tract infection" "READCODE" "Ayu3A"
"lri" "lower respiratory tract infection" "READCODE" "Ayu3U"
"lri" "lower respiratory tract infection" "READCODE" "AyuDC"
"lri" "lower respiratory tract infection" "READCODE" "H0..."
"lri" "lower respiratory tract infection" "READCODE" "H06.."
"lri" "lower respiratory tract infection" "READCODE" "H060."
"lri" "lower respiratory tract infection" "READCODE" "H060.1"
"lri" "lower respiratory tract infection" "READCODE" "H060.11"
"lri" "lower respiratory tract infection" "READCODE" "H0600"
"lri" "lower respiratory tract infection" "READCODE" "H0601"
"lri" "lower respiratory tract infection" "READCODE" "H0602"
"lri" "lower respiratory tract infection" "READCODE" "H0603"
"lri" "lower respiratory tract infection" "READCODE" "H0604"
"lri" "lower respiratory tract infection" "READCODE" "H0605"
"lri" "lower respiratory tract infection" "READCODE" "H0606"
"lri" "lower respiratory tract infection" "READCODE" "H0607"
"lri" "lower respiratory tract infection" "READCODE" "H0608"
"lri" "lower respiratory tract infection" "READCODE" "H0609"
"lri" "lower respiratory tract infection" "READCODE" "H060A"
"lri" "lower respiratory tract infection" "READCODE" "H060B"
"lri" "lower respiratory tract infection" "READCODE" "H060C"
"lri" "lower respiratory tract infection" "READCODE" "H060D"
"lri" "lower respiratory tract infection" "READCODE" "H060E"
"lri" "lower respiratory tract infection" "READCODE" "H060F"
"lri" "lower respiratory tract infection" "READCODE" "H060v"
"lri" "lower respiratory tract infection" "READCODE" "H060w"
"lri" "lower respiratory tract infection" "READCODE" "H060x"
"lri" "lower respiratory tract infection" "READCODE" "H060z"
"lri" "lower respiratory tract infection" "READCODE" "H061."
"lri" "lower respiratory tract infection" "READCODE" "H0610"
"lri" "lower respiratory tract infection" "READCODE" "H0611"
"lri" "lower respiratory tract infection" "READCODE" "H0612"
"lri" "lower respiratory tract infection" "READCODE" "H0613"
"lri" "lower respiratory tract infection" "READCODE" "H0614"
"lri" "lower respiratory tract infection" "READCODE" "H0615"
"lri" "lower respiratory tract infection" "READCODE" "H0616"
"lri" "lower respiratory tract infection" "READCODE" "H0617"
"lri" "lower respiratory tract infection" "READCODE" "H061z"
"lri" "lower respiratory tract infection" "READCODE" "H062."
"lri" "lower respiratory tract infection" "READCODE" "H06z."
"lri" "lower respiratory tract infection" "READCODE" "H06z0"
"lri" "lower respiratory tract infection" "READCODE" "H06z01"
"lri" "lower respiratory tract infection" "READCODE" "H06z011"
"lri" "lower respiratory tract infection" "READCODE" "H06z1"
"lri" "lower respiratory tract infection" "READCODE" "H06z11"
"lri" "lower respiratory tract infection" "READCODE" "H06z111"
"lri" "lower respiratory tract infection" "READCODE" "H06z112"
"lri" "lower respiratory tract infection" "READCODE" "H06z12"
"lri" "lower respiratory tract infection" "READCODE" "H06z2"
"lri" "lower respiratory tract infection" "READCODE" "H07.."
"lri" "lower respiratory tract infection" "READCODE" "H2"
"lri" "lower respiratory tract infection" "READCODE" "H2..."
"lri" "lower respiratory tract infection" "READCODE" "H2...SHHAPT"
"lri" "lower respiratory tract infection" "READCODE" "H20.."
"lri" "lower respiratory tract infection" "READCODE" "H200."
"lri" "lower respiratory tract infection" "READCODE" "H201."
"lri" "lower respiratory tract infection" "READCODE" "H202."
"lri" "lower respiratory tract infection" "READCODE" "H203."
"lri" "lower respiratory tract infection" "READCODE" "H204."
"lri" "lower respiratory tract infection" "READCODE" "H20y."
"lri" "lower respiratory tract infection" "READCODE" "H20y0"
"lri" "lower respiratory tract infection" "READCODE" "H20z."
"lri" "lower respiratory tract infection" "READCODE" "H21.."
"lri" "lower respiratory tract infection" "READCODE" "H21..11"
"lri" "lower respiratory tract infection" "READCODE" "H22.."
"lri" "lower respiratory tract infection" "READCODE" "H22..1"
"lri" "lower respiratory tract infection" "READCODE" "H220."
"lri" "lower respiratory tract infection" "READCODE" "H221."
"lri" "lower respiratory tract infection" "READCODE" "H222."
"lri" "lower respiratory tract infection" "READCODE" "H223."
"lri" "lower respiratory tract infection" "READCODE" "H2230"
"lri" "lower respiratory tract infection" "READCODE" "H224."
"lri" "lower respiratory tract infection" "READCODE" "H22y."
"lri" "lower respiratory tract infection" "READCODE" "H22y0"
"lri" "lower respiratory tract infection" "READCODE" "H22y1"
"lri" "lower respiratory tract infection" "READCODE" "H22y2"
"lri" "lower respiratory tract infection" "READCODE" "H22y3"
"lri" "lower respiratory tract infection" "READCODE" "H22yX"
"lri" "lower respiratory tract infection" "READCODE" "H22yz"
"lri" "lower respiratory tract infection" "READCODE" "H22z."
"lri" "lower respiratory tract infection" "READCODE" "H23.."
"lri" "lower respiratory tract infection" "READCODE" "H23..11"
"lri" "lower respiratory tract infection" "READCODE" "H230."
"lri" "lower respiratory tract infection" "READCODE" "H231."
"lri" "lower respiratory tract infection" "READCODE" "H232."
"lri" "lower respiratory tract infection" "READCODE" "H233."
"lri" "lower respiratory tract infection" "READCODE" "H23z."
"lri" "lower respiratory tract infection" "READCODE" "H24.."
"lri" "lower respiratory tract infection" "READCODE" "H240."
"lri" "lower respiratory tract infection" "READCODE" "H241."
"lri" "lower respiratory tract infection" "READCODE" "H242."
"lri" "lower respiratory tract infection" "READCODE" "H243."
"lri" "lower respiratory tract infection" "READCODE" "H246."
"lri" "lower respiratory tract infection" "READCODE" "H247."
"lri" "lower respiratory tract infection" "READCODE" "H2470"
"lri" "lower respiratory tract infection" "READCODE" "H247z"
"lri" "lower respiratory tract infection" "READCODE" "H24y."
"lri" "lower respiratory tract infection" "READCODE" "H24y0"
"lri" "lower respiratory tract infection" "READCODE" "H24y2"
"lri" "lower respiratory tract infection" "READCODE" "H24y3"
"lri" "lower respiratory tract infection" "READCODE" "H24y4"
"lri" "lower respiratory tract infection" "READCODE" "H24y7"
"lri" "lower respiratory tract infection" "READCODE" "H24yz"
"lri" "lower respiratory tract infection" "READCODE" "H24z."
"lri" "lower respiratory tract infection" "READCODE" "H25.."
"lri" "lower respiratory tract infection" "READCODE" "H25..1"
"lri" "lower respiratory tract infection" "READCODE" "H25..11"
"lri" "lower respiratory tract infection" "READCODE" "H25..99"
"lri" "lower respiratory tract infection" "READCODE" "H26.."
"lri" "lower respiratory tract infection" "READCODE" "H26..11"
"lri" "lower respiratory tract infection" "READCODE" "H260."
"lri" "lower respiratory tract infection" "READCODE" "H2600"
"lri" "lower respiratory tract infection" "READCODE" "H261."
"lri" "lower respiratory tract infection" "READCODE" "H262."
"lri" "lower respiratory tract infection" "READCODE" "H263."
"lri" "lower respiratory tract infection" "READCODE" "H27.."
"lri" "lower respiratory tract infection" "READCODE" "H270."
"lri" "lower respiratory tract infection" "READCODE" "H2700"
"lri" "lower respiratory tract infection" "READCODE" "H2701"
"lri" "lower respiratory tract infection" "READCODE" "H270z"
"lri" "lower respiratory tract infection" "READCODE" "H271."
"lri" "lower respiratory tract infection" "READCODE" "H2710"
"lri" "lower respiratory tract infection" "READCODE" "H2711"
"lri" "lower respiratory tract infection" "READCODE" "H271z"
"lri" "lower respiratory tract infection" "READCODE" "H27y."
"lri" "lower respiratory tract infection" "READCODE" "H27y0"
"lri" "lower respiratory tract infection" "READCODE" "H27y1"
"lri" "lower respiratory tract infection" "READCODE" "H27yz"
"lri" "lower respiratory tract infection" "READCODE" "H27z."
"lri" "lower respiratory tract infection" "READCODE" "H27z.1"
"lri" "lower respiratory tract infection" "READCODE" "H27z.11"
"lri" "lower respiratory tract infection" "READCODE" "H27z.12"
"lri" "lower respiratory tract infection" "READCODE" "H27z.2"
"lri" "lower respiratory tract infection" "READCODE" "H28.."
"lri" "lower respiratory tract infection" "READCODE" "H29.."
"lri" "lower respiratory tract infection" "READCODE" "H2A.."
"lri" "lower respiratory tract infection" "READCODE" "H2A..1"
"lri" "lower respiratory tract infection" "READCODE" "H2A..11"
"lri" "lower respiratory tract infection" "READCODE" "H2B.."
"lri" "lower respiratory tract infection" "READCODE" "H2C.."
"lri" "lower respiratory tract infection" "READCODE" "H2E.."
"lri" "lower respiratory tract infection" "READCODE" "H2F.."
"lri" "lower respiratory tract infection" "READCODE" "H2Fy."
"lri" "lower respiratory tract infection" "READCODE" "H2Fz."
"lri" "lower respiratory tract infection" "READCODE" "H2y.."
"lri" "lower respiratory tract infection" "READCODE" "H2z.."
"lri" "lower respiratory tract infection" "READCODE" "H30.."
"lri" "lower respiratory tract infection" "READCODE" "H30..1"
"lri" "lower respiratory tract infection" "READCODE" "H30..11"
"lri" "lower respiratory tract infection" "READCODE" "H30..12"
"lri" "lower respiratory tract infection" "READCODE" "H30..2"
"lri" "lower respiratory tract infection" "READCODE" "H300."
"lri" "lower respiratory tract infection" "READCODE" "H301."
"lri" "lower respiratory tract infection" "READCODE" "H302."
"lri" "lower respiratory tract infection" "READCODE" "H30z."
"lri" "lower respiratory tract infection" "READCODE" "H31.."
"lri" "lower respiratory tract infection" "READCODE" "H310."
"lri" "lower respiratory tract infection" "READCODE" "H3100"
"lri" "lower respiratory tract infection" "READCODE" "H3101"
"lri" "lower respiratory tract infection" "READCODE" "H310z"
"lri" "lower respiratory tract infection" "READCODE" "H311."
"lri" "lower respiratory tract infection" "READCODE" "H3110"
"lri" "lower respiratory tract infection" "READCODE" "H3111"
"lri" "lower respiratory tract infection" "READCODE" "H311z"
"lri" "lower respiratory tract infection" "READCODE" "H312."
"lri" "lower respiratory tract infection" "READCODE" "H3120"
"lri" "lower respiratory tract infection" "READCODE" "H3121"
"lri" "lower respiratory tract infection" "READCODE" "H3122"
"lri" "lower respiratory tract infection" "READCODE" "H3122500"
"lri" "lower respiratory tract infection" "READCODE" "H3123"
"lri" "lower respiratory tract infection" "READCODE" "H312z"
"lri" "lower respiratory tract infection" "READCODE" "H313."
"lri" "lower respiratory tract infection" "READCODE" "H31y."
"lri" "lower respiratory tract infection" "READCODE" "H31y0"
"lri" "lower respiratory tract infection" "READCODE" "H31y1"
"lri" "lower respiratory tract infection" "READCODE" "H31yz"
"lri" "lower respiratory tract infection" "READCODE" "H31z."
"lri" "lower respiratory tract infection" "READCODE" "H3y.."
"lri" "lower respiratory tract infection" "READCODE" "H3y0."
"lri" "lower respiratory tract infection" "READCODE" "H3y1."
"lri" "lower respiratory tract infection" "READCODE" "H3z.."
"lri" "lower respiratory tract infection" "READCODE" "H47.."
"lri" "lower respiratory tract infection" "READCODE" "H47..1"
"lri" "lower respiratory tract infection" "READCODE" "H47..11"
"lri" "lower respiratory tract infection" "READCODE" "H47..99"
"lri" "lower respiratory tract infection" "READCODE" "H470."
"lri" "lower respiratory tract infection" "READCODE" "H470.1"
"lri" "lower respiratory tract infection" "READCODE" "H470.11"
"lri" "lower respiratory tract infection" "READCODE" "H4700"
"lri" "lower respiratory tract infection" "READCODE" "H4701"
"lri" "lower respiratory tract infection" "READCODE" "H4702"
"lri" "lower respiratory tract infection" "READCODE" "H4703"
"lri" "lower respiratory tract infection" "READCODE" "H470312"
"lri" "lower respiratory tract infection" "READCODE" "H470z"
"lri" "lower respiratory tract infection" "READCODE" "H50.."
"lri" "lower respiratory tract infection" "READCODE" "H500."
"lri" "lower respiratory tract infection" "READCODE" "H5000"
"lri" "lower respiratory tract infection" "READCODE" "H5001"
"lri" "lower respiratory tract infection" "READCODE" "H5003"
"lri" "lower respiratory tract infection" "READCODE" "H5004"
"lri" "lower respiratory tract infection" "READCODE" "H5005"
"lri" "lower respiratory tract infection" "READCODE" "H500z"
"lri" "lower respiratory tract infection" "READCODE" "H501."
"lri" "lower respiratory tract infection" "READCODE" "H5010"
"lri" "lower respiratory tract infection" "READCODE" "H5011"
"lri" "lower respiratory tract infection" "READCODE" "H5012"
"lri" "lower respiratory tract infection" "READCODE" "H5013"
"lri" "lower respiratory tract infection" "READCODE" "H5014"
"lri" "lower respiratory tract infection" "READCODE" "H5015"
"lri" "lower respiratory tract infection" "READCODE" "H5016"
"lri" "lower respiratory tract infection" "READCODE" "H501z"
"lri" "lower respiratory tract infection" "READCODE" "H50z."
"lri" "lower respiratory tract infection" "READCODE" "H511."
"lri" "lower respiratory tract infection" "READCODE" "H5110"
"lri" "lower respiratory tract infection" "READCODE" "H5111"
"lri" "lower respiratory tract infection" "READCODE" "H5112"
"lri" "lower respiratory tract infection" "READCODE" "H511z"
"lri" "lower respiratory tract infection" "READCODE" "H53.."
"lri" "lower respiratory tract infection" "READCODE" "H530."
"lri" "lower respiratory tract infection" "READCODE" "H5300"
"lri" "lower respiratory tract infection" "READCODE" "H5301"
"lri" "lower respiratory tract infection" "READCODE" "H5302"
"lri" "lower respiratory tract infection" "READCODE" "H5303"
"lri" "lower respiratory tract infection" "READCODE" "H530z"
"lri" "lower respiratory tract infection" "READCODE" "H5400"
"lri" "lower respiratory tract infection" "READCODE" "H5401"
"lri" "lower respiratory tract infection" "READCODE" "H571."
"lri" "lower respiratory tract infection" "READCODE" "Hyu1."
"lri" "lower respiratory tract infection" "READCODE" "Hyu10"
"lri" "lower respiratory tract infection" "READCODE" "Hyu11"
"lri" "lower respiratory tract infection" "READCODE" "Q310."
"lri" "lower respiratory tract infection" "READCODE" "Q3100"
"lri" "lower respiratory tract infection" "READCODE" "Q3101"
"lri" "lower respiratory tract infection" "READCODE" "Q3102"
"lri" "lower respiratory tract infection" "READCODE" "Q3103"
"lri" "lower respiratory tract infection" "READCODE" "Q3104"
"lri" "lower respiratory tract infection" "READCODE" "Q3105"
"lri" "lower respiratory tract infection" "READCODE" "Q3106"
"lri" "lower respiratory tract infection" "READCODE" "Q310y"
"lri" "lower respiratory tract infection" "READCODE" "Q310z"
"lri" "lower respiratory tract infection" "READCODE" "SP131"
"lri" "lower respiratory tract infection" "READCODE" "SP132"
"ly" "lymphoma" "ICD10" "C81"
"ly" "lymphoma" "ICD10" "C810"
"ly" "lymphoma" "ICD10" "C811"
"ly" "lymphoma" "ICD10" "C812"
"ly" "lymphoma" "ICD10" "C813"
"ly" "lymphoma" "ICD10" "C814"
"ly" "lymphoma" "ICD10" "C817"
"ly" "lymphoma" "ICD10" "C819"
"ly" "lymphoma" "ICD10" "C82"
"ly" "lymphoma" "ICD10" "C820"
"ly" "lymphoma" "ICD10" "C821"
"ly" "lymphoma" "ICD10" "C822"
"ly" "lymphoma" "ICD10" "C823"
"ly" "lymphoma" "ICD10" "C824"
"ly" "lymphoma" "ICD10" "C825"
"ly" "lymphoma" "ICD10" "C826"
"ly" "lymphoma" "ICD10" "C827"
"ly" "lymphoma" "ICD10" "C829"
"ly" "lymphoma" "ICD10" "C83"
"ly" "lymphoma" "ICD10" "C830"
"ly" "lymphoma" "ICD10" "C831"
"ly" "lymphoma" "ICD10" "C832"
"ly" "lymphoma" "ICD10" "C833"
"ly" "lymphoma" "ICD10" "C834"
"ly" "lymphoma" "ICD10" "C835"
"ly" "lymphoma" "ICD10" "C836"
"ly" "lymphoma" "ICD10" "C837"
"ly" "lymphoma" "ICD10" "C838"
"ly" "lymphoma" "ICD10" "C839"
"ly" "lymphoma" "ICD10" "C84"
"ly" "lymphoma" "ICD10" "C840"
"ly" "lymphoma" "ICD10" "C841"
"ly" "lymphoma" "ICD10" "C842"
"ly" "lymphoma" "ICD10" "C843"
"ly" "lymphoma" "ICD10" "C844"
"ly" "lymphoma" "ICD10" "C845"
"ly" "lymphoma" "ICD10" "C846"
"ly" "lymphoma" "ICD10" "C847"
"ly" "lymphoma" "ICD10" "C848"
"ly" "lymphoma" "ICD10" "C849"
"ly" "lymphoma" "ICD10" "C85"
"ly" "lymphoma" "ICD10" "C850"
"ly" "lymphoma" "ICD10" "C851"
"ly" "lymphoma" "ICD10" "C852"
"ly" "lymphoma" "ICD10" "C857"
"ly" "lymphoma" "ICD10" "C859"
"ly" "lymphoma" "ICD10" "C86"
"ly" "lymphoma" "ICD10" "C860"
"ly" "lymphoma" "ICD10" "C861"
"ly" "lymphoma" "ICD10" "C862"
"ly" "lymphoma" "ICD10" "C863"
"ly" "lymphoma" "ICD10" "C864"
"ly" "lymphoma" "ICD10" "C865"
"ly" "lymphoma" "ICD10" "C866"
"ly" "lymphoma" "READCODE" "A7896"
"ly" "lymphoma" "READCODE" "A7897"
"ly" "lymphoma" "READCODE" "AyuC6"
"ly" "lymphoma" "READCODE" "B60.."
"ly" "lymphoma" "READCODE" "B600."
"ly" "lymphoma" "READCODE" "B6000"
"ly" "lymphoma" "READCODE" "B6001"
"ly" "lymphoma" "READCODE" "B6002"
"ly" "lymphoma" "READCODE" "B6003"
"ly" "lymphoma" "READCODE" "B6004"
"ly" "lymphoma" "READCODE" "B6005"
"ly" "lymphoma" "READCODE" "B6006"
"ly" "lymphoma" "READCODE" "B6007"
"ly" "lymphoma" "READCODE" "B6008"
"ly" "lymphoma" "READCODE" "B600z"
"ly" "lymphoma" "READCODE" "B601."
"ly" "lymphoma" "READCODE" "B6010"
"ly" "lymphoma" "READCODE" "B6011"
"ly" "lymphoma" "READCODE" "B6012"
"ly" "lymphoma" "READCODE" "B6013"
"ly" "lymphoma" "READCODE" "B6014"
"ly" "lymphoma" "READCODE" "B6015"
"ly" "lymphoma" "READCODE" "B6016"
"ly" "lymphoma" "READCODE" "B6017"
"ly" "lymphoma" "READCODE" "B6018"
"ly" "lymphoma" "READCODE" "B601z"
"ly" "lymphoma" "READCODE" "B602."
"ly" "lymphoma" "READCODE" "B6020"
"ly" "lymphoma" "READCODE" "B6021"
"ly" "lymphoma" "READCODE" "B6022"
"ly" "lymphoma" "READCODE" "B6023"
"ly" "lymphoma" "READCODE" "B6024"
"ly" "lymphoma" "READCODE" "B6025"
"ly" "lymphoma" "READCODE" "B6026"
"ly" "lymphoma" "READCODE" "B6027"
"ly" "lymphoma" "READCODE" "B6028"
"ly" "lymphoma" "READCODE" "B602z"
"ly" "lymphoma" "READCODE" "B60y."
"ly" "lymphoma" "READCODE" "B60z."
"ly" "lymphoma" "READCODE" "B61.."
"ly" "lymphoma" "READCODE" "B610."
"ly" "lymphoma" "READCODE" "B6100"
"ly" "lymphoma" "READCODE" "B6101"
"ly" "lymphoma" "READCODE" "B6102"
"ly" "lymphoma" "READCODE" "B6103"
"ly" "lymphoma" "READCODE" "B6104"
"ly" "lymphoma" "READCODE" "B6105"
"ly" "lymphoma" "READCODE" "B6106"
"ly" "lymphoma" "READCODE" "B6107"
"ly" "lymphoma" "READCODE" "B6108"
"ly" "lymphoma" "READCODE" "B610z"
"ly" "lymphoma" "READCODE" "B611."
"ly" "lymphoma" "READCODE" "B6110"
"ly" "lymphoma" "READCODE" "B6111"
"ly" "lymphoma" "READCODE" "B6112"
"ly" "lymphoma" "READCODE" "B6113"
"ly" "lymphoma" "READCODE" "B6114"
"ly" "lymphoma" "READCODE" "B6115"
"ly" "lymphoma" "READCODE" "B6116"
"ly" "lymphoma" "READCODE" "B6117"
"ly" "lymphoma" "READCODE" "B6118"
"ly" "lymphoma" "READCODE" "B611z"
"ly" "lymphoma" "READCODE" "B612."
"ly" "lymphoma" "READCODE" "B6120"
"ly" "lymphoma" "READCODE" "B6121"
"ly" "lymphoma" "READCODE" "B6122"
"ly" "lymphoma" "READCODE" "B6123"
"ly" "lymphoma" "READCODE" "B6124"
"ly" "lymphoma" "READCODE" "B6125"
"ly" "lymphoma" "READCODE" "B6126"
"ly" "lymphoma" "READCODE" "B6127"
"ly" "lymphoma" "READCODE" "B6128"
"ly" "lymphoma" "READCODE" "B612z"
"ly" "lymphoma" "READCODE" "B613."
"ly" "lymphoma" "READCODE" "B6130"
"ly" "lymphoma" "READCODE" "B6131"
"ly" "lymphoma" "READCODE" "B6132"
"ly" "lymphoma" "READCODE" "B6133"
"ly" "lymphoma" "READCODE" "B6134"
"ly" "lymphoma" "READCODE" "B6135"
"ly" "lymphoma" "READCODE" "B6136"
"ly" "lymphoma" "READCODE" "B6137"
"ly" "lymphoma" "READCODE" "B6138"
"ly" "lymphoma" "READCODE" "B613z"
"ly" "lymphoma" "READCODE" "B614."
"ly" "lymphoma" "READCODE" "B6140"
"ly" "lymphoma" "READCODE" "B6141"
"ly" "lymphoma" "READCODE" "B6142"
"ly" "lymphoma" "READCODE" "B6143"
"ly" "lymphoma" "READCODE" "B6144"
"ly" "lymphoma" "READCODE" "B6145"
"ly" "lymphoma" "READCODE" "B6146"
"ly" "lymphoma" "READCODE" "B6147"
"ly" "lymphoma" "READCODE" "B6148"
"ly" "lymphoma" "READCODE" "B614z"
"ly" "lymphoma" "READCODE" "B615."
"ly" "lymphoma" "READCODE" "B6150"
"ly" "lymphoma" "READCODE" "B6151"
"ly" "lymphoma" "READCODE" "B6152"
"ly" "lymphoma" "READCODE" "B6153"
"ly" "lymphoma" "READCODE" "B6154"
"ly" "lymphoma" "READCODE" "B6155"
"ly" "lymphoma" "READCODE" "B6156"
"ly" "lymphoma" "READCODE" "B6157"
"ly" "lymphoma" "READCODE" "B6158"
"ly" "lymphoma" "READCODE" "B615z"
"ly" "lymphoma" "READCODE" "B616."
"ly" "lymphoma" "READCODE" "B6160"
"ly" "lymphoma" "READCODE" "B6161"
"ly" "lymphoma" "READCODE" "B6162"
"ly" "lymphoma" "READCODE" "B6163"
"ly" "lymphoma" "READCODE" "B6164"
"ly" "lymphoma" "READCODE" "B6165"
"ly" "lymphoma" "READCODE" "B6166"
"ly" "lymphoma" "READCODE" "B6167"
"ly" "lymphoma" "READCODE" "B6168"
"ly" "lymphoma" "READCODE" "B616z"
"ly" "lymphoma" "READCODE" "B617."
"ly" "lymphoma" "READCODE" "B618."
"ly" "lymphoma" "READCODE" "B619."
"ly" "lymphoma" "READCODE" "B61A."
"ly" "lymphoma" "READCODE" "B61B."
"ly" "lymphoma" "READCODE" "B61C."
"ly" "lymphoma" "READCODE" "B61z."
"ly" "lymphoma" "READCODE" "B61z0"
"ly" "lymphoma" "READCODE" "B61z1"
"ly" "lymphoma" "READCODE" "B61z2"
"ly" "lymphoma" "READCODE" "B61z3"
"ly" "lymphoma" "READCODE" "B61z4"
"ly" "lymphoma" "READCODE" "B61z5"
"ly" "lymphoma" "READCODE" "B61z6"
"ly" "lymphoma" "READCODE" "B61z7"
"ly" "lymphoma" "READCODE" "B61z8"
"ly" "lymphoma" "READCODE" "B61zz"
"ly" "lymphoma" "READCODE" "B620."
"ly" "lymphoma" "READCODE" "B6200"
"ly" "lymphoma" "READCODE" "B6201"
"ly" "lymphoma" "READCODE" "B6202"
"ly" "lymphoma" "READCODE" "B6203"
"ly" "lymphoma" "READCODE" "B6204"
"ly" "lymphoma" "READCODE" "B6205"
"ly" "lymphoma" "READCODE" "B6206"
"ly" "lymphoma" "READCODE" "B6207"
"ly" "lymphoma" "READCODE" "B6208"
"ly" "lymphoma" "READCODE" "B620z"
"ly" "lymphoma" "READCODE" "B621."
"ly" "lymphoma" "READCODE" "B6210"
"ly" "lymphoma" "READCODE" "B6211"
"ly" "lymphoma" "READCODE" "B6212"
"ly" "lymphoma" "READCODE" "B6213"
"ly" "lymphoma" "READCODE" "B6214"
"ly" "lymphoma" "READCODE" "B6215"
"ly" "lymphoma" "READCODE" "B6216"
"ly" "lymphoma" "READCODE" "B6217"
"ly" "lymphoma" "READCODE" "B6218"
"ly" "lymphoma" "READCODE" "B621z"
"ly" "lymphoma" "READCODE" "B622."
"ly" "lymphoma" "READCODE" "B6220"
"ly" "lymphoma" "READCODE" "B6221"
"ly" "lymphoma" "READCODE" "B6222"
"ly" "lymphoma" "READCODE" "B6223"
"ly" "lymphoma" "READCODE" "B6224"
"ly" "lymphoma" "READCODE" "B6225"
"ly" "lymphoma" "READCODE" "B6226"
"ly" "lymphoma" "READCODE" "B6227"
"ly" "lymphoma" "READCODE" "B6228"
"ly" "lymphoma" "READCODE" "B622z"
"ly" "lymphoma" "READCODE" "B627."
"ly" "lymphoma" "READCODE" "B6270"
"ly" "lymphoma" "READCODE" "B6271"
"ly" "lymphoma" "READCODE" "B6272"
"ly" "lymphoma" "READCODE" "B6273"
"ly" "lymphoma" "READCODE" "B6274"
"ly" "lymphoma" "READCODE" "B6275"
"ly" "lymphoma" "READCODE" "B6276"
"ly" "lymphoma" "READCODE" "B6277"
"ly" "lymphoma" "READCODE" "B6278"
"ly" "lymphoma" "READCODE" "B6279"
"ly" "lymphoma" "READCODE" "B627A"
"ly" "lymphoma" "READCODE" "B627B"
"ly" "lymphoma" "READCODE" "B627C"
"ly" "lymphoma" "READCODE" "B627D"
"ly" "lymphoma" "READCODE" "B627E"
"ly" "lymphoma" "READCODE" "B627F"
"ly" "lymphoma" "READCODE" "B627G"
"ly" "lymphoma" "READCODE" "B627W"
"ly" "lymphoma" "READCODE" "B627X"
"ly" "lymphoma" "READCODE" "B628."
"ly" "lymphoma" "READCODE" "B6280"
"ly" "lymphoma" "READCODE" "B6281"
"ly" "lymphoma" "READCODE" "B6282"
"ly" "lymphoma" "READCODE" "B6283"
"ly" "lymphoma" "READCODE" "B6284"
"ly" "lymphoma" "READCODE" "B6285"
"ly" "lymphoma" "READCODE" "B6286"
"ly" "lymphoma" "READCODE" "B6287"
"ly" "lymphoma" "READCODE" "B62E."
"ly" "lymphoma" "READCODE" "B62E0"
"ly" "lymphoma" "READCODE" "B62E1"
"ly" "lymphoma" "READCODE" "B62E2"
"ly" "lymphoma" "READCODE" "B62E3"
"ly" "lymphoma" "READCODE" "B62E4"
"ly" "lymphoma" "READCODE" "B62E5"
"ly" "lymphoma" "READCODE" "B62E6"
"ly" "lymphoma" "READCODE" "B62E7"
"ly" "lymphoma" "READCODE" "B62E8"
"ly" "lymphoma" "READCODE" "B62E9"
"ly" "lymphoma" "READCODE" "B62EA"
"ly" "lymphoma" "READCODE" "B62Ew"
"ly" "lymphoma" "READCODE" "B62F."
"ly" "lymphoma" "READCODE" "B62F0"
"ly" "lymphoma" "READCODE" "B62F1"
"ly" "lymphoma" "READCODE" "B62F2"
"ly" "lymphoma" "READCODE" "B62Fy"
"ly" "lymphoma" "READCODE" "B62x."
"ly" "lymphoma" "READCODE" "B62x0"
"ly" "lymphoma" "READCODE" "B62x1"
"ly" "lymphoma" "READCODE" "B62x2"
"ly" "lymphoma" "READCODE" "B62x3"
"ly" "lymphoma" "READCODE" "B62x4"
"ly" "lymphoma" "READCODE" "B62x5"
"ly" "lymphoma" "READCODE" "B62x6"
"ly" "lymphoma" "READCODE" "B62xX"
"ly" "lymphoma" "READCODE" "B62y."
"ly" "lymphoma" "READCODE" "B62y0"
"ly" "lymphoma" "READCODE" "B62y1"
"ly" "lymphoma" "READCODE" "B62y2"
"ly" "lymphoma" "READCODE" "B62y3"
"ly" "lymphoma" "READCODE" "B62y4"
"ly" "lymphoma" "READCODE" "B62y5"
"ly" "lymphoma" "READCODE" "B62y6"
"ly" "lymphoma" "READCODE" "B62y7"
"ly" "lymphoma" "READCODE" "B62y8"
"ly" "lymphoma" "READCODE" "B62yz"
"ly" "lymphoma" "READCODE" "BBg.."
"ly" "lymphoma" "READCODE" "BBg0."
"ly" "lymphoma" "READCODE" "BBg1."
"ly" "lymphoma" "READCODE" "BBg10"
"ly" "lymphoma" "READCODE" "BBg2."
"ly" "lymphoma" "READCODE" "BBg3."
"ly" "lymphoma" "READCODE" "BBg4."
"ly" "lymphoma" "READCODE" "BBg5."
"ly" "lymphoma" "READCODE" "BBg6."
"ly" "lymphoma" "READCODE" "BBg7."
"ly" "lymphoma" "READCODE" "BBg8."
"ly" "lymphoma" "READCODE" "BBg9."
"ly" "lymphoma" "READCODE" "BBgA."
"ly" "lymphoma" "READCODE" "BBgB."
"ly" "lymphoma" "READCODE" "BBgC."
"ly" "lymphoma" "READCODE" "BBgD."
"ly" "lymphoma" "READCODE" "BBgE."
"ly" "lymphoma" "READCODE" "BBgF."
"ly" "lymphoma" "READCODE" "BBgG."
"ly" "lymphoma" "READCODE" "BBgH."
"ly" "lymphoma" "READCODE" "BBgJ."
"ly" "lymphoma" "READCODE" "BBgK."
"ly" "lymphoma" "READCODE" "BBgL."
"ly" "lymphoma" "READCODE" "BBgM."
"ly" "lymphoma" "READCODE" "BBgN."
"ly" "lymphoma" "READCODE" "BBgP."
"ly" "lymphoma" "READCODE" "BBgQ."
"ly" "lymphoma" "READCODE" "BBgR."
"ly" "lymphoma" "READCODE" "BBgS."
"ly" "lymphoma" "READCODE" "BBgT."
"ly" "lymphoma" "READCODE" "BBgV."
"ly" "lymphoma" "READCODE" "BBgz."
"ly" "lymphoma" "READCODE" "BBh.."
"ly" "lymphoma" "READCODE" "BBh0."
"ly" "lymphoma" "READCODE" "BBh1."
"ly" "lymphoma" "READCODE" "BBh2."
"ly" "lymphoma" "READCODE" "BBhz."
"ly" "lymphoma" "READCODE" "BBj.."
"ly" "lymphoma" "READCODE" "BBj0."
"ly" "lymphoma" "READCODE" "BBj1."
"ly" "lymphoma" "READCODE" "BBj10"
"ly" "lymphoma" "READCODE" "BBj11"
"ly" "lymphoma" "READCODE" "BBj2."
"ly" "lymphoma" "READCODE" "BBj3."
"ly" "lymphoma" "READCODE" "BBj4."
"ly" "lymphoma" "READCODE" "BBj5."
"ly" "lymphoma" "READCODE" "BBj6."
"ly" "lymphoma" "READCODE" "BBj60"
"ly" "lymphoma" "READCODE" "BBj61"
"ly" "lymphoma" "READCODE" "BBj62"
"ly" "lymphoma" "READCODE" "BBj7."
"ly" "lymphoma" "READCODE" "BBj8."
"ly" "lymphoma" "READCODE" "BBj9."
"ly" "lymphoma" "READCODE" "BBjA."
"ly" "lymphoma" "READCODE" "BBjz."
"ly" "lymphoma" "READCODE" "BBk.."
"ly" "lymphoma" "READCODE" "BBk0."
"ly" "lymphoma" "READCODE" "BBk1."
"ly" "lymphoma" "READCODE" "BBk2."
"ly" "lymphoma" "READCODE" "BBk3."
"ly" "lymphoma" "READCODE" "BBk4."
"ly" "lymphoma" "READCODE" "BBk5."
"ly" "lymphoma" "READCODE" "BBk6."
"ly" "lymphoma" "READCODE" "BBk7."
"ly" "lymphoma" "READCODE" "BBk8."
"ly" "lymphoma" "READCODE" "BBkz."
"ly" "lymphoma" "READCODE" "BBl.."
"ly" "lymphoma" "READCODE" "BBl0."
"ly" "lymphoma" "READCODE" "BBl1."
"ly" "lymphoma" "READCODE" "BBlz."
"ly" "lymphoma" "READCODE" "BBm0."
"ly" "lymphoma" "READCODE" "BBm1."
"ly" "lymphoma" "READCODE" "BBm5."
"ly" "lymphoma" "READCODE" "BBm8."
"ly" "lymphoma" "READCODE" "BBm9."
"ly" "lymphoma" "READCODE" "BBmD."
"ly" "lymphoma" "READCODE" "BBmF."
"ly" "lymphoma" "READCODE" "BBmH."
"ly" "lymphoma" "READCODE" "BBmJ."
"ly" "lymphoma" "READCODE" "BBv0."
"ly" "lymphoma" "READCODE" "BBv2."
"ly" "lymphoma" "READCODE" "ByuD0"
"ly" "lymphoma" "READCODE" "ByuD1"
"ly" "lymphoma" "READCODE" "ByuD2"
"ly" "lymphoma" "READCODE" "ByuD3"
"ly" "lymphoma" "READCODE" "ByuDC"
"ly" "lymphoma" "READCODE" "ByuDD"
"ly" "lymphoma" "READCODE" "ByuDE"
"ly" "lymphoma" "READCODE" "ByuDF"
"ly" "lymphoma" "READCODE" "M1628"
"ly" "lymphoma" "READCODE" "ZV107"
"mi" "myocardial infarction" "ICD10" "I21"
"mi" "myocardial infarction" "ICD10" "I210"
"mi" "myocardial infarction" "ICD10" "I211"
"mi" "myocardial infarction" "ICD10" "I212"
"mi" "myocardial infarction" "ICD10" "I213"
"mi" "myocardial infarction" "ICD10" "I214"
"mi" "myocardial infarction" "ICD10" "I219"
"mi" "myocardial infarction" "ICD10" "I22"
"mi" "myocardial infarction" "ICD10" "I220"
"mi" "myocardial infarction" "ICD10" "I221"
"mi" "myocardial infarction" "ICD10" "I228"
"mi" "myocardial infarction" "ICD10" "I229"
"mi" "myocardial infarction" "ICD10" "I23"
"mi" "myocardial infarction" "ICD10" "I230"
"mi" "myocardial infarction" "ICD10" "I231"
"mi" "myocardial infarction" "ICD10" "I232"
"mi" "myocardial infarction" "ICD10" "I233"
"mi" "myocardial infarction" "ICD10" "I234"
"mi" "myocardial infarction" "ICD10" "I235"
"mi" "myocardial infarction" "ICD10" "I236"
"mi" "myocardial infarction" "ICD10" "I238"
"mi" "myocardial infarction" "ICD10" "I241"
"mi" "myocardial infarction" "ICD10" "I252"
"mi" "myocardial infarction" "READCODE" "14A3."
"mi" "myocardial infarction" "READCODE" "14A4."
"mi" "myocardial infarction" "READCODE" "14AH."
"mi" "myocardial infarction" "READCODE" "323.."
"mi" "myocardial infarction" "READCODE" "3231."
"mi" "myocardial infarction" "READCODE" "3232."
"mi" "myocardial infarction" "READCODE" "3233."
"mi" "myocardial infarction" "READCODE" "3234."
"mi" "myocardial infarction" "READCODE" "3235."
"mi" "myocardial infarction" "READCODE" "3236."
"mi" "myocardial infarction" "READCODE" "323Z."
"mi" "myocardial infarction" "READCODE" "889A."
"mi" "myocardial infarction" "READCODE" "G30.."
"mi" "myocardial infarction" "READCODE" "G300."
"mi" "myocardial infarction" "READCODE" "G301."
"mi" "myocardial infarction" "READCODE" "G3010"
"mi" "myocardial infarction" "READCODE" "G3011"
"mi" "myocardial infarction" "READCODE" "G301z"
"mi" "myocardial infarction" "READCODE" "G302."
"mi" "myocardial infarction" "READCODE" "G303."
"mi" "myocardial infarction" "READCODE" "G304."
"mi" "myocardial infarction" "READCODE" "G305."
"mi" "myocardial infarction" "READCODE" "G306."
"mi" "myocardial infarction" "READCODE" "G307."
"mi" "myocardial infarction" "READCODE" "G3070"
"mi" "myocardial infarction" "READCODE" "G3071"
"mi" "myocardial infarction" "READCODE" "G308."
"mi" "myocardial infarction" "READCODE" "G309."
"mi" "myocardial infarction" "READCODE" "G30A."
"mi" "myocardial infarction" "READCODE" "G30B."
"mi" "myocardial infarction" "READCODE" "G30X."
"mi" "myocardial infarction" "READCODE" "G30X0"
"mi" "myocardial infarction" "READCODE" "G30y."
"mi" "myocardial infarction" "READCODE" "G30y0"
"mi" "myocardial infarction" "READCODE" "G30y1"
"mi" "myocardial infarction" "READCODE" "G30y2"
"mi" "myocardial infarction" "READCODE" "G30yz"
"mi" "myocardial infarction" "READCODE" "G30z."
"mi" "myocardial infarction" "READCODE" "G310."
"mi" "myocardial infarction" "READCODE" "G31y1"
"mi" "myocardial infarction" "READCODE" "G32.."
"mi" "myocardial infarction" "READCODE" "G33z5"
"mi" "myocardial infarction" "READCODE" "G35.."
"mi" "myocardial infarction" "READCODE" "G350."
"mi" "myocardial infarction" "READCODE" "G351."
"mi" "myocardial infarction" "READCODE" "G353."
"mi" "myocardial infarction" "READCODE" "G35X."
"mi" "myocardial infarction" "READCODE" "G36.."
"mi" "myocardial infarction" "READCODE" "G360."
"mi" "myocardial infarction" "READCODE" "G361."
"mi" "myocardial infarction" "READCODE" "G362."
"mi" "myocardial infarction" "READCODE" "G363."
"mi" "myocardial infarction" "READCODE" "G364."
"mi" "myocardial infarction" "READCODE" "G365."
"mi" "myocardial infarction" "READCODE" "G366."
"mi" "myocardial infarction" "READCODE" "G38.."
"mi" "myocardial infarction" "READCODE" "G380."
"mi" "myocardial infarction" "READCODE" "G381."
"mi" "myocardial infarction" "READCODE" "G382."
"mi" "myocardial infarction" "READCODE" "G383."
"mi" "myocardial infarction" "READCODE" "G384."
"mi" "myocardial infarction" "READCODE" "G38z."
"mi" "myocardial infarction" "READCODE" "G501."
"mi" "myocardial infarction" "READCODE" "Gyu34"
"msclerosis" "multiple sclerosis" "ICD10" "G35"
"msclerosis" "multiple sclerosis" "ICD10" "G35X"
"msclerosis" "multiple sclerosis" "READCODE" "F20.."
"msclerosis" "multiple sclerosis" "READCODE" "F200."
"msclerosis" "multiple sclerosis" "READCODE" "F201."
"msclerosis" "multiple sclerosis" "READCODE" "F202."
"msclerosis" "multiple sclerosis" "READCODE" "F203."
"msclerosis" "multiple sclerosis" "READCODE" "F204."
"msclerosis" "multiple sclerosis" "READCODE" "F205."
"msclerosis" "multiple sclerosis" "READCODE" "F206."
"msclerosis" "multiple sclerosis" "READCODE" "F207."
"msclerosis" "multiple sclerosis" "READCODE" "F208."
"msclerosis" "multiple sclerosis" "READCODE" "F20z."
"myastheniagravis" "myasthenia gravis" "ICD10" "G700"
"myastheniagravis" "myasthenia gravis" "ICD10" "P940"
"myastheniagravis" "myasthenia gravis" "READCODE" "F380."
"myastheniagravis" "myasthenia gravis" "READCODE" "F3800"
"myastheniagravis" "myasthenia gravis" "READCODE" "F3801"
"myastheniagravis" "myasthenia gravis" "READCODE" "F380z"
"myastheniagravis" "myasthenia gravis" "READCODE" "Q442."
"other" "other allergic conditions" "ICD10" "D690"
"other" "other allergic conditions" "ICD10" "D690D"
"other" "other allergic conditions" "ICD10" "D721"
"other" "other allergic conditions" "ICD10" "H654"
"other" "other allergic conditions" "ICD10" "H659"
"other" "other allergic conditions" "ICD10" "J670"
"other" "other allergic conditions" "ICD10" "J671"
"other" "other allergic conditions" "ICD10" "J672"
"other" "other allergic conditions" "ICD10" "J673"
"other" "other allergic conditions" "ICD10" "J674"
"other" "other allergic conditions" "ICD10" "J675"
"other" "other allergic conditions" "ICD10" "J676"
"other" "other allergic conditions" "ICD10" "J677"
"other" "other allergic conditions" "ICD10" "J678"
"other" "other allergic conditions" "ICD10" "J679"
"other" "other allergic conditions" "ICD10" "K112"
"other" "other allergic conditions" "ICD10" "K296"
"other" "other allergic conditions" "ICD10" "K522"
"other" "other allergic conditions" "ICD10" "L20"
"other" "other allergic conditions" "ICD10" "L200"
"other" "other allergic conditions" "ICD10" "L208"
"other" "other allergic conditions" "ICD10" "L210"
"other" "other allergic conditions" "ICD10" "L211"
"other" "other allergic conditions" "ICD10" "L22X"
"other" "other allergic conditions" "ICD10" "M138"
"other" "other allergic conditions" "ICD10" "N082A"
"other" "other allergic conditions" "ICD10" "R068"
"other" "other allergic conditions" "ICD10" "T784"
"other" "other allergic conditions" "READCODE" "3351."
"other" "other allergic conditions" "READCODE" "66G5."
"other" "other allergic conditions" "READCODE" "66G6."
"other" "other allergic conditions" "READCODE" "66G7."
"other" "other allergic conditions" "READCODE" "66G8."
"other" "other allergic conditions" "READCODE" "D310."
"other" "other allergic conditions" "READCODE" "D3101"
"other" "other allergic conditions" "READCODE" "D310z"
"other" "other allergic conditions" "READCODE" "D4033"
"other" "other allergic conditions" "READCODE" "F5130"
"other" "other allergic conditions" "READCODE" "F5140"
"other" "other allergic conditions" "READCODE" "H35.."
"other" "other allergic conditions" "READCODE" "H350."
"other" "other allergic conditions" "READCODE" "H351."
"other" "other allergic conditions" "READCODE" "H352."
"other" "other allergic conditions" "READCODE" "H3520"
"other" "other allergic conditions" "READCODE" "H3521"
"other" "other allergic conditions" "READCODE" "H352z"
"other" "other allergic conditions" "READCODE" "H353."
"other" "other allergic conditions" "READCODE" "H354."
"other" "other allergic conditions" "READCODE" "H355."
"other" "other allergic conditions" "READCODE" "H356."
"other" "other allergic conditions" "READCODE" "H35y."
"other" "other allergic conditions" "READCODE" "H35y0"
"other" "other allergic conditions" "READCODE" "H35y1"
"other" "other allergic conditions" "READCODE" "H35y2"
"other" "other allergic conditions" "READCODE" "H35y3"
"other" "other allergic conditions" "READCODE" "H35y4"
"other" "other allergic conditions" "READCODE" "H35y5"
"other" "other allergic conditions" "READCODE" "H35y8"
"other" "other allergic conditions" "READCODE" "H35yz"
"other" "other allergic conditions" "READCODE" "H35z."
"other" "other allergic conditions" "READCODE" "H35z0"
"other" "other allergic conditions" "READCODE" "H35z1"
"other" "other allergic conditions" "READCODE" "H35zz"
"other" "other allergic conditions" "READCODE" "J0720"
"other" "other allergic conditions" "READCODE" "J1540"
"other" "other allergic conditions" "READCODE" "J432."
"other" "other allergic conditions" "READCODE" "J4320"
"other" "other allergic conditions" "READCODE" "J4321"
"other" "other allergic conditions" "READCODE" "J4322"
"other" "other allergic conditions" "READCODE" "J4323"
"other" "other allergic conditions" "READCODE" "J432z"
"other" "other allergic conditions" "READCODE" "M11.."
"other" "other allergic conditions" "READCODE" "M1100"
"other" "other allergic conditions" "READCODE" "M115."
"other" "other allergic conditions" "READCODE" "M116."
"other" "other allergic conditions" "READCODE" "M117."
"other" "other allergic conditions" "READCODE" "M118."
"other" "other allergic conditions" "READCODE" "M1180"
"other" "other allergic conditions" "READCODE" "M118z"
"other" "other allergic conditions" "READCODE" "N062."
"other" "other allergic conditions" "READCODE" "N0620"
"other" "other allergic conditions" "READCODE" "N0621"
"other" "other allergic conditions" "READCODE" "N0622"
"other" "other allergic conditions" "READCODE" "N0623"
"other" "other allergic conditions" "READCODE" "N0624"
"other" "other allergic conditions" "READCODE" "N0625"
"other" "other allergic conditions" "READCODE" "N0626"
"other" "other allergic conditions" "READCODE" "N0627"
"other" "other allergic conditions" "READCODE" "N0628"
"other" "other allergic conditions" "READCODE" "N0629"
"other" "other allergic conditions" "READCODE" "N062z"
"other" "other allergic conditions" "READCODE" "SN520"
"other" "other allergic conditions" "READCODE" "SN53."
"pad" "peripheral artery disease" "ICD10" "I731"
"pad" "peripheral artery disease" "ICD10" "I738"
"pad" "peripheral artery disease" "ICD10" "I739"
"pad" "peripheral artery disease" "ICD10" "I743"
"pad" "peripheral artery disease" "ICD10" "I744"
"pad" "peripheral artery disease" "ICD10" "I745"
"pad" "peripheral artery disease" "READCODE" "14F7."
"pad" "peripheral artery disease" "READCODE" "14NB."
"pad" "peripheral artery disease" "READCODE" "2G63."
"pad" "peripheral artery disease" "READCODE" "7A100"
"pad" "peripheral artery disease" "READCODE" "7A101"
"pad" "peripheral artery disease" "READCODE" "7A102"
"pad" "peripheral artery disease" "READCODE" "7A103"
"pad" "peripheral artery disease" "READCODE" "7A12."
"pad" "peripheral artery disease" "READCODE" "7A120"
"pad" "peripheral artery disease" "READCODE" "7A121"
"pad" "peripheral artery disease" "READCODE" "7A122"
"pad" "peripheral artery disease" "READCODE" "7A123"
"pad" "peripheral artery disease" "READCODE" "7A12y"
"pad" "peripheral artery disease" "READCODE" "7A12z"
"pad" "peripheral artery disease" "READCODE" "7A192"
"pad" "peripheral artery disease" "READCODE" "7A41."
"pad" "peripheral artery disease" "READCODE" "7A410"
"pad" "peripheral artery disease" "READCODE" "7A411"
"pad" "peripheral artery disease" "READCODE" "7A412"
"pad" "peripheral artery disease" "READCODE" "7A413"
"pad" "peripheral artery disease" "READCODE" "7A414"
"pad" "peripheral artery disease" "READCODE" "7A415"
"pad" "peripheral artery disease" "READCODE" "7A416"
"pad" "peripheral artery disease" "READCODE" "7A417"
"pad" "peripheral artery disease" "READCODE" "7A418"
"pad" "peripheral artery disease" "READCODE" "7A419"
"pad" "peripheral artery disease" "READCODE" "7A41A"
"pad" "peripheral artery disease" "READCODE" "7A41B"
"pad" "peripheral artery disease" "READCODE" "7A41C"
"pad" "peripheral artery disease" "READCODE" "7A41D"
"pad" "peripheral artery disease" "READCODE" "7A41E"
"pad" "peripheral artery disease" "READCODE" "7A41F"
"pad" "peripheral artery disease" "READCODE" "7A41y"
"pad" "peripheral artery disease" "READCODE" "7A41z"
"pad" "peripheral artery disease" "READCODE" "7A42."
"pad" "peripheral artery disease" "READCODE" "7A420"
"pad" "peripheral artery disease" "READCODE" "7A421"
"pad" "peripheral artery disease" "READCODE" "7A42y"
"pad" "peripheral artery disease" "READCODE" "7A42z"
"pad" "peripheral artery disease" "READCODE" "7A43."
"pad" "peripheral artery disease" "READCODE" "7A430"
"pad" "peripheral artery disease" "READCODE" "7A431"
"pad" "peripheral artery disease" "READCODE" "7A432"
"pad" "peripheral artery disease" "READCODE" "7A433"
"pad" "peripheral artery disease" "READCODE" "7A43y"
"pad" "peripheral artery disease" "READCODE" "7A43z"
"pad" "peripheral artery disease" "READCODE" "7A440"
"pad" "peripheral artery disease" "READCODE" "7A441"
"pad" "peripheral artery disease" "READCODE" "7A443"
"pad" "peripheral artery disease" "READCODE" "7A444"
"pad" "peripheral artery disease" "READCODE" "7A44y"
"pad" "peripheral artery disease" "READCODE" "7A44z"
"pad" "peripheral artery disease" "READCODE" "7A47."
"pad" "peripheral artery disease" "READCODE" "7A470"
"pad" "peripheral artery disease" "READCODE" "7A471"
"pad" "peripheral artery disease" "READCODE" "7A472"
"pad" "peripheral artery disease" "READCODE" "7A473"
"pad" "peripheral artery disease" "READCODE" "7A474"
"pad" "peripheral artery disease" "READCODE" "7A475"
"pad" "peripheral artery disease" "READCODE" "7A476"
"pad" "peripheral artery disease" "READCODE" "7A477"
"pad" "peripheral artery disease" "READCODE" "7A478"
"pad" "peripheral artery disease" "READCODE" "7A479"
"pad" "peripheral artery disease" "READCODE" "7A47A"
"pad" "peripheral artery disease" "READCODE" "7A47B"
"pad" "peripheral artery disease" "READCODE" "7A47C"
"pad" "peripheral artery disease" "READCODE" "7A47D"
"pad" "peripheral artery disease" "READCODE" "7A47y"
"pad" "peripheral artery disease" "READCODE" "7A47z"
"pad" "peripheral artery disease" "READCODE" "7A48."
"pad" "peripheral artery disease" "READCODE" "7A480"
"pad" "peripheral artery disease" "READCODE" "7A481"
"pad" "peripheral artery disease" "READCODE" "7A482"
"pad" "peripheral artery disease" "READCODE" "7A483"
"pad" "peripheral artery disease" "READCODE" "7A484"
"pad" "peripheral artery disease" "READCODE" "7A485"
"pad" "peripheral artery disease" "READCODE" "7A486"
"pad" "peripheral artery disease" "READCODE" "7A487"
"pad" "peripheral artery disease" "READCODE" "7A488"
"pad" "peripheral artery disease" "READCODE" "7A489"
"pad" "peripheral artery disease" "READCODE" "7A48A"
"pad" "peripheral artery disease" "READCODE" "7A48B"
"pad" "peripheral artery disease" "READCODE" "7A48C"
"pad" "peripheral artery disease" "READCODE" "7A48D"
"pad" "peripheral artery disease" "READCODE" "7A48E"
"pad" "peripheral artery disease" "READCODE" "7A48y"
"pad" "peripheral artery disease" "READCODE" "7A48z"
"pad" "peripheral artery disease" "READCODE" "7A49."
"pad" "peripheral artery disease" "READCODE" "7A490"
"pad" "peripheral artery disease" "READCODE" "7A491"
"pad" "peripheral artery disease" "READCODE" "7A492"
"pad" "peripheral artery disease" "READCODE" "7A493"
"pad" "peripheral artery disease" "READCODE" "7A494"
"pad" "peripheral artery disease" "READCODE" "7A495"
"pad" "peripheral artery disease" "READCODE" "7A496"
"pad" "peripheral artery disease" "READCODE" "7A497"
"pad" "peripheral artery disease" "READCODE" "7A498"
"pad" "peripheral artery disease" "READCODE" "7A499"
"pad" "peripheral artery disease" "READCODE" "7A49y"
"pad" "peripheral artery disease" "READCODE" "7A49z"
"pad" "peripheral artery disease" "READCODE" "7A4A."
"pad" "peripheral artery disease" "READCODE" "7A4A0"
"pad" "peripheral artery disease" "READCODE" "7A4A1"
"pad" "peripheral artery disease" "READCODE" "7A4A2"
"pad" "peripheral artery disease" "READCODE" "7A4A3"
"pad" "peripheral artery disease" "READCODE" "7A4A4"
"pad" "peripheral artery disease" "READCODE" "7A4A5"
"pad" "peripheral artery disease" "READCODE" "7A4A6"
"pad" "peripheral artery disease" "READCODE" "7A4A7"
"pad" "peripheral artery disease" "READCODE" "7A4A8"
"pad" "peripheral artery disease" "READCODE" "7A4Ay"
"pad" "peripheral artery disease" "READCODE" "7A4Az"
"pad" "peripheral artery disease" "READCODE" "7A4B0"
"pad" "peripheral artery disease" "READCODE" "7A4B1"
"pad" "peripheral artery disease" "READCODE" "7A4B2"
"pad" "peripheral artery disease" "READCODE" "7A4B3"
"pad" "peripheral artery disease" "READCODE" "7A4B4"
"pad" "peripheral artery disease" "READCODE" "7A4B5"
"pad" "peripheral artery disease" "READCODE" "7A4B8"
"pad" "peripheral artery disease" "READCODE" "7A4B9"
"pad" "peripheral artery disease" "READCODE" "7A50."
"pad" "peripheral artery disease" "READCODE" "7A500"
"pad" "peripheral artery disease" "READCODE" "7A501"
"pad" "peripheral artery disease" "READCODE" "7A502"
"pad" "peripheral artery disease" "READCODE" "7A503"
"pad" "peripheral artery disease" "READCODE" "7A50y"
"pad" "peripheral artery disease" "READCODE" "7A50z"
"pad" "peripheral artery disease" "READCODE" "A3A0F"
"pad" "peripheral artery disease" "READCODE" "C107."
"pad" "peripheral artery disease" "READCODE" "C1070"
"pad" "peripheral artery disease" "READCODE" "C1071"
"pad" "peripheral artery disease" "READCODE" "C1072"
"pad" "peripheral artery disease" "READCODE" "C1073"
"pad" "peripheral artery disease" "READCODE" "C1074"
"pad" "peripheral artery disease" "READCODE" "C107y"
"pad" "peripheral artery disease" "READCODE" "C107z"
"pad" "peripheral artery disease" "READCODE" "C108G"
"pad" "peripheral artery disease" "READCODE" "C109F"
"pad" "peripheral artery disease" "READCODE" "C10EG"
"pad" "peripheral artery disease" "READCODE" "C10FF"
"pad" "peripheral artery disease" "READCODE" "G700."
"pad" "peripheral artery disease" "READCODE" "G702."
"pad" "peripheral artery disease" "READCODE" "G7020"
"pad" "peripheral artery disease" "READCODE" "G702z"
"pad" "peripheral artery disease" "READCODE" "G73.."
"pad" "peripheral artery disease" "READCODE" "G730."
"pad" "peripheral artery disease" "READCODE" "G7300"
"pad" "peripheral artery disease" "READCODE" "G7301"
"pad" "peripheral artery disease" "READCODE" "G730z"
"pad" "peripheral artery disease" "READCODE" "G731."
"pad" "peripheral artery disease" "READCODE" "G7310"
"pad" "peripheral artery disease" "READCODE" "G7311"
"pad" "peripheral artery disease" "READCODE" "G731z"
"pad" "peripheral artery disease" "READCODE" "G732."
"pad" "peripheral artery disease" "READCODE" "G7320"
"pad" "peripheral artery disease" "READCODE" "G7321"
"pad" "peripheral artery disease" "READCODE" "G7322"
"pad" "peripheral artery disease" "READCODE" "G7323"
"pad" "peripheral artery disease" "READCODE" "G7324"
"pad" "peripheral artery disease" "READCODE" "G733."
"pad" "peripheral artery disease" "READCODE" "G734."
"pad" "peripheral artery disease" "READCODE" "G735."
"pad" "peripheral artery disease" "READCODE" "G73y."
"pad" "peripheral artery disease" "READCODE" "G73y0"
"pad" "peripheral artery disease" "READCODE" "G73y1"
"pad" "peripheral artery disease" "READCODE" "G73y2"
"pad" "peripheral artery disease" "READCODE" "G73y4"
"pad" "peripheral artery disease" "READCODE" "G73y5"
"pad" "peripheral artery disease" "READCODE" "G73y6"
"pad" "peripheral artery disease" "READCODE" "G73y7"
"pad" "peripheral artery disease" "READCODE" "G73y8"
"pad" "peripheral artery disease" "READCODE" "G73yz"
"pad" "peripheral artery disease" "READCODE" "G73z."
"pad" "peripheral artery disease" "READCODE" "G73z0"
"pad" "peripheral artery disease" "READCODE" "G73z1"
"pad" "peripheral artery disease" "READCODE" "G73zz"
"pad" "peripheral artery disease" "READCODE" "G740."
"pad" "peripheral artery disease" "READCODE" "G7424"
"pad" "peripheral artery disease" "READCODE" "G7425"
"pad" "peripheral artery disease" "READCODE" "G7426"
"pad" "peripheral artery disease" "READCODE" "G7427"
"pad" "peripheral artery disease" "READCODE" "G7429"
"pad" "peripheral artery disease" "READCODE" "G742z"
"pad" "peripheral artery disease" "READCODE" "G74y0"
"pad" "peripheral artery disease" "READCODE" "G74y1"
"pad" "peripheral artery disease" "READCODE" "G74y2"
"pad" "peripheral artery disease" "READCODE" "G74y3"
"pad" "peripheral artery disease" "READCODE" "Gyu74"
"pad" "peripheral artery disease" "READCODE" "M271."
"pad" "peripheral artery disease" "READCODE" "M2710"
"pad" "peripheral artery disease" "READCODE" "M2711"
"pad" "peripheral artery disease" "READCODE" "M2712"
"pad" "peripheral artery disease" "READCODE" "M2713"
"pad" "peripheral artery disease" "READCODE" "M2714"
"pad" "peripheral artery disease" "READCODE" "M2715"
"pad" "peripheral artery disease" "READCODE" "M2716"
"pad" "peripheral artery disease" "READCODE" "M2717"
"pad" "peripheral artery disease" "READCODE" "R0542"
"pad" "peripheral artery disease" "READCODE" "R0543"
"pad" "peripheral artery disease" "READCODE" "R0550"
"perniciousanaemia" "pernicious anaemia" "ICD10" "D510"
"perniciousanaemia" "pernicious anaemia" "ICD10" "D518"
"perniciousanaemia" "pernicious anaemia" "ICD10" "D519"
"perniciousanaemia" "pernicious anaemia" "ICD10" "K294"
"perniciousanaemia" "pernicious anaemia" "READCODE" "D010."
"perniciousanaemia" "pernicious anaemia" "READCODE" "D011."
"perniciousanaemia" "pernicious anaemia" "READCODE" "D011X"
"perniciousanaemia" "pernicious anaemia" "READCODE" "D011z"
"perniciousanaemia" "pernicious anaemia" "READCODE" "Dyu02"
"perniciousanaemia" "pernicious anaemia" "READCODE" "Dyu06"
"perniciousanaemia" "pernicious anaemia" "READCODE" "J0941"
"perniciousanaemia" "pernicious anaemia" "READCODE" "J1510"
"phn" "postherpetic neuralgia" "ICD10" "B022"
"phn" "postherpetic neuralgia" "READCODE" "A531."
"phn" "postherpetic neuralgia" "READCODE" "A5312"
"phn" "postherpetic neuralgia" "READCODE" "A5313"
"phn" "postherpetic neuralgia" "READCODE" "A5315"
"phn" "postherpetic neuralgia" "READCODE" "A53151"
"phn" "postherpetic neuralgia" "READCODE" "A531511"
"phn" "postherpetic neuralgia" "READCODE" "F300."
"pneumvac" "pneumococcal vaccine" "READCODE" "6572."
"pneumvac" "pneumococcal vaccine" "READCODE" "65720"
"pneumvac" "pneumococcal vaccine" "READCODE" "657K."
"pneumvac" "pneumococcal vaccine" "READCODE" "657L."
"pneumvac" "pneumococcal vaccine" "READCODE" "657M."
"pneumvac" "pneumococcal vaccine" "READCODE" "657N."
"pneumvac" "pneumococcal vaccine" "READCODE" "657P."
"pneumvac" "pneumococcal vaccine" "READCODE" "657R."
"pneumvac" "pneumococcal vaccine" "READCODE" "n4b.."
"pneumvac" "pneumococcal vaccine" "READCODE" "n4b1."
"pneumvac" "pneumococcal vaccine" "READCODE" "n4b2."
"pneumvac" "pneumococcal vaccine" "READCODE" "n4b4."
"pneumvac" "pneumococcal vaccine" "READCODE" "n4b9."
"polymyalgiarheumatica" "polymyalgia rheumatica" "ICD10" "M315"
"polymyalgiarheumatica" "polymyalgia rheumatica" "ICD10" "M353"
"polymyalgiarheumatica" "polymyalgia rheumatica" "READCODE" "N20.."
"polymyalgiarheumatica" "polymyalgia rheumatica" "READCODE" "N200."
"primarybiliarycirrhosis" "primary biliary cirrhosis" "ICD10" "K743"
"primarybiliarycirrhosis" "primary biliary cirrhosis" "ICD10" "K744"
"primarybiliarycirrhosis" "primary biliary cirrhosis" "ICD10" "K745"
"primarybiliarycirrhosis" "primary biliary cirrhosis" "READCODE" "J615C"
"primarybiliarycirrhosis" "primary biliary cirrhosis" "READCODE" "J616."
"primarybiliarycirrhosis" "primary biliary cirrhosis" "READCODE" "J6160"
"primarybiliarycirrhosis" "primary biliary cirrhosis" "READCODE" "J6161"
"primarybiliarycirrhosis" "primary biliary cirrhosis" "READCODE" "J6162"
"primarybiliarycirrhosis" "primary biliary cirrhosis" "READCODE" "J616z"
"psoriasis" "psoriasis" "ICD10" "L400"
"psoriasis" "psoriasis" "ICD10" "L401"
"psoriasis" "psoriasis" "ICD10" "L404"
"psoriasis" "psoriasis" "ICD10" "L405"
"psoriasis" "psoriasis" "ICD10" "L408"
"psoriasis" "psoriasis" "ICD10" "L409"
"psoriasis" "psoriasis" "ICD10" "L413"
"psoriasis" "psoriasis" "ICD10" "L414"
"psoriasis" "psoriasis" "ICD10" "L415"
"psoriasis" "psoriasis" "ICD10" "L418"
"psoriasis" "psoriasis" "ICD10" "L419"
"psoriasis" "psoriasis" "ICD10" "M070"
"psoriasis" "psoriasis" "ICD10" "M072"
"psoriasis" "psoriasis" "ICD10" "M073"
"psoriasis" "psoriasis" "ICD10" "M090"
"psoriasis" "psoriasis" "READCODE" "M143."
"psoriasis" "psoriasis" "READCODE" "M16.."
"psoriasis" "psoriasis" "READCODE" "M161."
"psoriasis" "psoriasis" "READCODE" "M1610"
"psoriasis" "psoriasis" "READCODE" "M1611"
"psoriasis" "psoriasis" "READCODE" "M1612"
"psoriasis" "psoriasis" "READCODE" "M1613"
"psoriasis" "psoriasis" "READCODE" "M1614"
"psoriasis" "psoriasis" "READCODE" "M1615"
"psoriasis" "psoriasis" "READCODE" "M1616"
"psoriasis" "psoriasis" "READCODE" "M1617"
"psoriasis" "psoriasis" "READCODE" "M1618"
"psoriasis" "psoriasis" "READCODE" "M1619"
"psoriasis" "psoriasis" "READCODE" "M161C"
"psoriasis" "psoriasis" "READCODE" "M161D"
"psoriasis" "psoriasis" "READCODE" "M161E"
"psoriasis" "psoriasis" "READCODE" "M161F"
"psoriasis" "psoriasis" "READCODE" "M161H"
"psoriasis" "psoriasis" "READCODE" "M161z"
"psoriasis" "psoriasis" "READCODE" "M1620"
"psoriasis" "psoriasis" "READCODE" "M1622"
"psoriasis" "psoriasis" "READCODE" "M1624"
"psoriasis" "psoriasis" "READCODE" "M1626"
"psoriasis" "psoriasis" "READCODE" "M1629"
"psoriasis" "psoriasis" "READCODE" "M162A"
"psoriasis" "psoriasis" "READCODE" "M162B"
"psoriasis" "psoriasis" "READCODE" "M162z"
"psoriasis" "psoriasis" "READCODE" "M16y."
"psoriasis" "psoriasis" "READCODE" "M16y0"
"psoriasis" "psoriasis" "READCODE" "M16z."
"psoriasis" "psoriasis" "READCODE" "Myu30"
"psoriasis" "psoriasis" "READCODE" "Myu31"
"pud" "peptic ulcer disease" "ICD10" "K25"
"pud" "peptic ulcer disease" "ICD10" "K250"
"pud" "peptic ulcer disease" "ICD10" "K251"
"pud" "peptic ulcer disease" "ICD10" "K252"
"pud" "peptic ulcer disease" "ICD10" "K253"
"pud" "peptic ulcer disease" "ICD10" "K254"
"pud" "peptic ulcer disease" "ICD10" "K255"
"pud" "peptic ulcer disease" "ICD10" "K256"
"pud" "peptic ulcer disease" "ICD10" "K257"
"pud" "peptic ulcer disease" "ICD10" "K259"
"pud" "peptic ulcer disease" "ICD10" "K26"
"pud" "peptic ulcer disease" "ICD10" "K260"
"pud" "peptic ulcer disease" "ICD10" "K261"
"pud" "peptic ulcer disease" "ICD10" "K262"
"pud" "peptic ulcer disease" "ICD10" "K263"
"pud" "peptic ulcer disease" "ICD10" "K264"
"pud" "peptic ulcer disease" "ICD10" "K265"
"pud" "peptic ulcer disease" "ICD10" "K266"
"pud" "peptic ulcer disease" "ICD10" "K267"
"pud" "peptic ulcer disease" "ICD10" "K269"
"pud" "peptic ulcer disease" "ICD10" "K27"
"pud" "peptic ulcer disease" "ICD10" "K270"
"pud" "peptic ulcer disease" "ICD10" "K271"
"pud" "peptic ulcer disease" "ICD10" "K272"
"pud" "peptic ulcer disease" "ICD10" "K273"
"pud" "peptic ulcer disease" "ICD10" "K274"
"pud" "peptic ulcer disease" "ICD10" "K275"
"pud" "peptic ulcer disease" "ICD10" "K276"
"pud" "peptic ulcer disease" "ICD10" "K277"
"pud" "peptic ulcer disease" "ICD10" "K279"
"pud" "peptic ulcer disease" "ICD10" "K28"
"pud" "peptic ulcer disease" "ICD10" "K280"
"pud" "peptic ulcer disease" "ICD10" "K281"
"pud" "peptic ulcer disease" "ICD10" "K282"
"pud" "peptic ulcer disease" "ICD10" "K283"
"pud" "peptic ulcer disease" "ICD10" "K284"
"pud" "peptic ulcer disease" "ICD10" "K285"
"pud" "peptic ulcer disease" "ICD10" "K286"
"pud" "peptic ulcer disease" "ICD10" "K287"
"pud" "peptic ulcer disease" "ICD10" "K289"
"pud" "peptic ulcer disease" "READCODE" "14C1."
"pud" "peptic ulcer disease" "READCODE" "76121"
"pud" "peptic ulcer disease" "READCODE" "76125"
"pud" "peptic ulcer disease" "READCODE" "761D5"
"pud" "peptic ulcer disease" "READCODE" "761D6"
"pud" "peptic ulcer disease" "READCODE" "761J."
"pud" "peptic ulcer disease" "READCODE" "761J0"
"pud" "peptic ulcer disease" "READCODE" "761J1"
"pud" "peptic ulcer disease" "READCODE" "761Jy"
"pud" "peptic ulcer disease" "READCODE" "761Jz"
"pud" "peptic ulcer disease" "READCODE" "7627."
"pud" "peptic ulcer disease" "READCODE" "76270"
"pud" "peptic ulcer disease" "READCODE" "76271"
"pud" "peptic ulcer disease" "READCODE" "76272"
"pud" "peptic ulcer disease" "READCODE" "7627y"
"pud" "peptic ulcer disease" "READCODE" "7627z"
"pud" "peptic ulcer disease" "READCODE" "J11.."
"pud" "peptic ulcer disease" "READCODE" "J110."
"pud" "peptic ulcer disease" "READCODE" "J1100"
"pud" "peptic ulcer disease" "READCODE" "J1101"
"pud" "peptic ulcer disease" "READCODE" "J1102"
"pud" "peptic ulcer disease" "READCODE" "J1103"
"pud" "peptic ulcer disease" "READCODE" "J1104"
"pud" "peptic ulcer disease" "READCODE" "J110y"
"pud" "peptic ulcer disease" "READCODE" "J110z"
"pud" "peptic ulcer disease" "READCODE" "J111."
"pud" "peptic ulcer disease" "READCODE" "J1110"
"pud" "peptic ulcer disease" "READCODE" "J1111"
"pud" "peptic ulcer disease" "READCODE" "J1112"
"pud" "peptic ulcer disease" "READCODE" "J1113"
"pud" "peptic ulcer disease" "READCODE" "J1114"
"pud" "peptic ulcer disease" "READCODE" "J111y"
"pud" "peptic ulcer disease" "READCODE" "J111z"
"pud" "peptic ulcer disease" "READCODE" "J112."
"pud" "peptic ulcer disease" "READCODE" "J112z"
"pud" "peptic ulcer disease" "READCODE" "J113."
"pud" "peptic ulcer disease" "READCODE" "J113z"
"pud" "peptic ulcer disease" "READCODE" "J11y."
"pud" "peptic ulcer disease" "READCODE" "J11y0"
"pud" "peptic ulcer disease" "READCODE" "J11y1"
"pud" "peptic ulcer disease" "READCODE" "J11y2"
"pud" "peptic ulcer disease" "READCODE" "J11y3"
"pud" "peptic ulcer disease" "READCODE" "J11y4"
"pud" "peptic ulcer disease" "READCODE" "J11yy"
"pud" "peptic ulcer disease" "READCODE" "J11yz"
"pud" "peptic ulcer disease" "READCODE" "J11z."
"pud" "peptic ulcer disease" "READCODE" "J12.."
"pud" "peptic ulcer disease" "READCODE" "J120."
"pud" "peptic ulcer disease" "READCODE" "J1200"
"pud" "peptic ulcer disease" "READCODE" "J1201"
"pud" "peptic ulcer disease" "READCODE" "J1202"
"pud" "peptic ulcer disease" "READCODE" "J1203"
"pud" "peptic ulcer disease" "READCODE" "J1204"
"pud" "peptic ulcer disease" "READCODE" "J120y"
"pud" "peptic ulcer disease" "READCODE" "J120z"
"pud" "peptic ulcer disease" "READCODE" "J121."
"pud" "peptic ulcer disease" "READCODE" "J1210"
"pud" "peptic ulcer disease" "READCODE" "J1211"
"pud" "peptic ulcer disease" "READCODE" "J1212"
"pud" "peptic ulcer disease" "READCODE" "J1213"
"pud" "peptic ulcer disease" "READCODE" "J1214"
"pud" "peptic ulcer disease" "READCODE" "J121y"
"pud" "peptic ulcer disease" "READCODE" "J121z"
"pud" "peptic ulcer disease" "READCODE" "J122."
"pud" "peptic ulcer disease" "READCODE" "J123."
"pud" "peptic ulcer disease" "READCODE" "J124."
"pud" "peptic ulcer disease" "READCODE" "J125."
"pud" "peptic ulcer disease" "READCODE" "J125z"
"pud" "peptic ulcer disease" "READCODE" "J126."
"pud" "peptic ulcer disease" "READCODE" "J126z"
"pud" "peptic ulcer disease" "READCODE" "J12y."
"pud" "peptic ulcer disease" "READCODE" "J12y0"
"pud" "peptic ulcer disease" "READCODE" "J12y1"
"pud" "peptic ulcer disease" "READCODE" "J12y2"
"pud" "peptic ulcer disease" "READCODE" "J12y3"
"pud" "peptic ulcer disease" "READCODE" "J12y4"
"pud" "peptic ulcer disease" "READCODE" "J12yy"
"pud" "peptic ulcer disease" "READCODE" "J12yz"
"pud" "peptic ulcer disease" "READCODE" "J12z."
"pud" "peptic ulcer disease" "READCODE" "J13.."
"pud" "peptic ulcer disease" "READCODE" "J130."
"pud" "peptic ulcer disease" "READCODE" "J1300"
"pud" "peptic ulcer disease" "READCODE" "J1301"
"pud" "peptic ulcer disease" "READCODE" "J1302"
"pud" "peptic ulcer disease" "READCODE" "J1303"
"pud" "peptic ulcer disease" "READCODE" "J1304"
"pud" "peptic ulcer disease" "READCODE" "J130y"
"pud" "peptic ulcer disease" "READCODE" "J130z"
"pud" "peptic ulcer disease" "READCODE" "J131."
"pud" "peptic ulcer disease" "READCODE" "J1310"
"pud" "peptic ulcer disease" "READCODE" "J1311"
"pud" "peptic ulcer disease" "READCODE" "J1312"
"pud" "peptic ulcer disease" "READCODE" "J1313"
"pud" "peptic ulcer disease" "READCODE" "J1314"
"pud" "peptic ulcer disease" "READCODE" "J131y"
"pud" "peptic ulcer disease" "READCODE" "J131z"
"pud" "peptic ulcer disease" "READCODE" "J13y."
"pud" "peptic ulcer disease" "READCODE" "J13y0"
"pud" "peptic ulcer disease" "READCODE" "J13y1"
"pud" "peptic ulcer disease" "READCODE" "J13y2"
"pud" "peptic ulcer disease" "READCODE" "J13y3"
"pud" "peptic ulcer disease" "READCODE" "J13y4"
"pud" "peptic ulcer disease" "READCODE" "J13yy"
"pud" "peptic ulcer disease" "READCODE" "J13yz"
"pud" "peptic ulcer disease" "READCODE" "J13z."
"pud" "peptic ulcer disease" "READCODE" "J14.."
"pud" "peptic ulcer disease" "READCODE" "J140."
"pud" "peptic ulcer disease" "READCODE" "J1400"
"pud" "peptic ulcer disease" "READCODE" "J1401"
"pud" "peptic ulcer disease" "READCODE" "J1402"
"pud" "peptic ulcer disease" "READCODE" "J1403"
"pud" "peptic ulcer disease" "READCODE" "J1404"
"pud" "peptic ulcer disease" "READCODE" "J140y"
"pud" "peptic ulcer disease" "READCODE" "J140z"
"pud" "peptic ulcer disease" "READCODE" "J141."
"pud" "peptic ulcer disease" "READCODE" "J1410"
"pud" "peptic ulcer disease" "READCODE" "J1411"
"pud" "peptic ulcer disease" "READCODE" "J1412"
"pud" "peptic ulcer disease" "READCODE" "J1413"
"pud" "peptic ulcer disease" "READCODE" "J1414"
"pud" "peptic ulcer disease" "READCODE" "J141y"
"pud" "peptic ulcer disease" "READCODE" "J141z"
"pud" "peptic ulcer disease" "READCODE" "J14y."
"pud" "peptic ulcer disease" "READCODE" "J14y0"
"pud" "peptic ulcer disease" "READCODE" "J14y1"
"pud" "peptic ulcer disease" "READCODE" "J14y2"
"pud" "peptic ulcer disease" "READCODE" "J14y3"
"pud" "peptic ulcer disease" "READCODE" "J14y4"
"pud" "peptic ulcer disease" "READCODE" "J14yy"
"pud" "peptic ulcer disease" "READCODE" "J14yz"
"pud" "peptic ulcer disease" "READCODE" "J14z."
"pud" "peptic ulcer disease" "READCODE" "J17y8"
"pud" "peptic ulcer disease" "READCODE" "ZV127"
"pud" "peptic ulcer disease" "READCODE" "ZV12C"
"rd" "rheumtologic disease" "ICD10" "D86"
"rd" "rheumtologic disease" "ICD10" "D860"
"rd" "rheumtologic disease" "ICD10" "D861"
"rd" "rheumtologic disease" "ICD10" "D862"
"rd" "rheumtologic disease" "ICD10" "D863"
"rd" "rheumtologic disease" "ICD10" "D868"
"rd" "rheumtologic disease" "ICD10" "D869"
"rd" "rheumtologic disease" "ICD10" "M05"
"rd" "rheumtologic disease" "ICD10" "M050"
"rd" "rheumtologic disease" "ICD10" "M0500"
"rd" "rheumtologic disease" "ICD10" "M0501"
"rd" "rheumtologic disease" "ICD10" "M0502"
"rd" "rheumtologic disease" "ICD10" "M0503"
"rd" "rheumtologic disease" "ICD10" "M0504"
"rd" "rheumtologic disease" "ICD10" "M0505"
"rd" "rheumtologic disease" "ICD10" "M0506"
"rd" "rheumtologic disease" "ICD10" "M0507"
"rd" "rheumtologic disease" "ICD10" "M0508"
"rd" "rheumtologic disease" "ICD10" "M0509"
"rd" "rheumtologic disease" "ICD10" "M051"
"rd" "rheumtologic disease" "ICD10" "M0510"
"rd" "rheumtologic disease" "ICD10" "M0511"
"rd" "rheumtologic disease" "ICD10" "M0512"
"rd" "rheumtologic disease" "ICD10" "M0513"
"rd" "rheumtologic disease" "ICD10" "M0514"
"rd" "rheumtologic disease" "ICD10" "M0515"
"rd" "rheumtologic disease" "ICD10" "M0516"
"rd" "rheumtologic disease" "ICD10" "M0517"
"rd" "rheumtologic disease" "ICD10" "M0518"
"rd" "rheumtologic disease" "ICD10" "M0519"
"rd" "rheumtologic disease" "ICD10" "M052"
"rd" "rheumtologic disease" "ICD10" "M0520"
"rd" "rheumtologic disease" "ICD10" "M0521"
"rd" "rheumtologic disease" "ICD10" "M0522"
"rd" "rheumtologic disease" "ICD10" "M0523"
"rd" "rheumtologic disease" "ICD10" "M0524"
"rd" "rheumtologic disease" "ICD10" "M0525"
"rd" "rheumtologic disease" "ICD10" "M0526"
"rd" "rheumtologic disease" "ICD10" "M0527"
"rd" "rheumtologic disease" "ICD10" "M0528"
"rd" "rheumtologic disease" "ICD10" "M0529"
"rd" "rheumtologic disease" "ICD10" "M053"
"rd" "rheumtologic disease" "ICD10" "M0530"
"rd" "rheumtologic disease" "ICD10" "M0531"
"rd" "rheumtologic disease" "ICD10" "M0532"
"rd" "rheumtologic disease" "ICD10" "M0533"
"rd" "rheumtologic disease" "ICD10" "M0534"
"rd" "rheumtologic disease" "ICD10" "M0535"
"rd" "rheumtologic disease" "ICD10" "M0536"
"rd" "rheumtologic disease" "ICD10" "M0537"
"rd" "rheumtologic disease" "ICD10" "M0538"
"rd" "rheumtologic disease" "ICD10" "M0539"
"rd" "rheumtologic disease" "ICD10" "M058"
"rd" "rheumtologic disease" "ICD10" "M0580"
"rd" "rheumtologic disease" "ICD10" "M0581"
"rd" "rheumtologic disease" "ICD10" "M0582"
"rd" "rheumtologic disease" "ICD10" "M0583"
"rd" "rheumtologic disease" "ICD10" "M0584"
"rd" "rheumtologic disease" "ICD10" "M0585"
"rd" "rheumtologic disease" "ICD10" "M0586"
"rd" "rheumtologic disease" "ICD10" "M0587"
"rd" "rheumtologic disease" "ICD10" "M0588"
"rd" "rheumtologic disease" "ICD10" "M0589"
"rd" "rheumtologic disease" "ICD10" "M059"
"rd" "rheumtologic disease" "ICD10" "M0590"
"rd" "rheumtologic disease" "ICD10" "M0591"
"rd" "rheumtologic disease" "ICD10" "M0592"
"rd" "rheumtologic disease" "ICD10" "M0593"
"rd" "rheumtologic disease" "ICD10" "M0594"
"rd" "rheumtologic disease" "ICD10" "M0595"
"rd" "rheumtologic disease" "ICD10" "M0596"
"rd" "rheumtologic disease" "ICD10" "M0597"
"rd" "rheumtologic disease" "ICD10" "M0598"
"rd" "rheumtologic disease" "ICD10" "M0599"
"rd" "rheumtologic disease" "ICD10" "M06"
"rd" "rheumtologic disease" "ICD10" "M060"
"rd" "rheumtologic disease" "ICD10" "M0600"
"rd" "rheumtologic disease" "ICD10" "M0601"
"rd" "rheumtologic disease" "ICD10" "M0602"
"rd" "rheumtologic disease" "ICD10" "M0603"
"rd" "rheumtologic disease" "ICD10" "M0604"
"rd" "rheumtologic disease" "ICD10" "M0605"
"rd" "rheumtologic disease" "ICD10" "M0606"
"rd" "rheumtologic disease" "ICD10" "M0607"
"rd" "rheumtologic disease" "ICD10" "M0608"
"rd" "rheumtologic disease" "ICD10" "M0609"
"rd" "rheumtologic disease" "ICD10" "M061"
"rd" "rheumtologic disease" "ICD10" "M0610"
"rd" "rheumtologic disease" "ICD10" "M0611"
"rd" "rheumtologic disease" "ICD10" "M0612"
"rd" "rheumtologic disease" "ICD10" "M0613"
"rd" "rheumtologic disease" "ICD10" "M0614"
"rd" "rheumtologic disease" "ICD10" "M0615"
"rd" "rheumtologic disease" "ICD10" "M0616"
"rd" "rheumtologic disease" "ICD10" "M0617"
"rd" "rheumtologic disease" "ICD10" "M0618"
"rd" "rheumtologic disease" "ICD10" "M0619"
"rd" "rheumtologic disease" "ICD10" "M062"
"rd" "rheumtologic disease" "ICD10" "M0620"
"rd" "rheumtologic disease" "ICD10" "M0621"
"rd" "rheumtologic disease" "ICD10" "M0622"
"rd" "rheumtologic disease" "ICD10" "M0623"
"rd" "rheumtologic disease" "ICD10" "M0624"
"rd" "rheumtologic disease" "ICD10" "M0625"
"rd" "rheumtologic disease" "ICD10" "M0626"
"rd" "rheumtologic disease" "ICD10" "M0627"
"rd" "rheumtologic disease" "ICD10" "M0628"
"rd" "rheumtologic disease" "ICD10" "M0629"
"rd" "rheumtologic disease" "ICD10" "M063"
"rd" "rheumtologic disease" "ICD10" "M0630"
"rd" "rheumtologic disease" "ICD10" "M0631"
"rd" "rheumtologic disease" "ICD10" "M0632"
"rd" "rheumtologic disease" "ICD10" "M0633"
"rd" "rheumtologic disease" "ICD10" "M0634"
"rd" "rheumtologic disease" "ICD10" "M0635"
"rd" "rheumtologic disease" "ICD10" "M0636"
"rd" "rheumtologic disease" "ICD10" "M0637"
"rd" "rheumtologic disease" "ICD10" "M0638"
"rd" "rheumtologic disease" "ICD10" "M0639"
"rd" "rheumtologic disease" "ICD10" "M064"
"rd" "rheumtologic disease" "ICD10" "M0640"
"rd" "rheumtologic disease" "ICD10" "M0641"
"rd" "rheumtologic disease" "ICD10" "M0642"
"rd" "rheumtologic disease" "ICD10" "M0643"
"rd" "rheumtologic disease" "ICD10" "M0644"
"rd" "rheumtologic disease" "ICD10" "M0645"
"rd" "rheumtologic disease" "ICD10" "M0646"
"rd" "rheumtologic disease" "ICD10" "M0647"
"rd" "rheumtologic disease" "ICD10" "M0648"
"rd" "rheumtologic disease" "ICD10" "M0649"
"rd" "rheumtologic disease" "ICD10" "M068"
"rd" "rheumtologic disease" "ICD10" "M0680"
"rd" "rheumtologic disease" "ICD10" "M0681"
"rd" "rheumtologic disease" "ICD10" "M0682"
"rd" "rheumtologic disease" "ICD10" "M0683"
"rd" "rheumtologic disease" "ICD10" "M0684"
"rd" "rheumtologic disease" "ICD10" "M0685"
"rd" "rheumtologic disease" "ICD10" "M0686"
"rd" "rheumtologic disease" "ICD10" "M0687"
"rd" "rheumtologic disease" "ICD10" "M0688"
"rd" "rheumtologic disease" "ICD10" "M0689"
"rd" "rheumtologic disease" "ICD10" "M069"
"rd" "rheumtologic disease" "ICD10" "M0690"
"rd" "rheumtologic disease" "ICD10" "M0691"
"rd" "rheumtologic disease" "ICD10" "M0692"
"rd" "rheumtologic disease" "ICD10" "M0693"
"rd" "rheumtologic disease" "ICD10" "M0694"
"rd" "rheumtologic disease" "ICD10" "M0695"
"rd" "rheumtologic disease" "ICD10" "M0696"
"rd" "rheumtologic disease" "ICD10" "M0697"
"rd" "rheumtologic disease" "ICD10" "M0698"
"rd" "rheumtologic disease" "ICD10" "M0699"
"rd" "rheumtologic disease" "ICD10" "M08"
"rd" "rheumtologic disease" "ICD10" "M080"
"rd" "rheumtologic disease" "ICD10" "M0800"
"rd" "rheumtologic disease" "ICD10" "M0801"
"rd" "rheumtologic disease" "ICD10" "M0802"
"rd" "rheumtologic disease" "ICD10" "M0803"
"rd" "rheumtologic disease" "ICD10" "M0804"
"rd" "rheumtologic disease" "ICD10" "M0805"
"rd" "rheumtologic disease" "ICD10" "M0806"
"rd" "rheumtologic disease" "ICD10" "M0807"
"rd" "rheumtologic disease" "ICD10" "M0808"
"rd" "rheumtologic disease" "ICD10" "M0809"
"rd" "rheumtologic disease" "ICD10" "M081"
"rd" "rheumtologic disease" "ICD10" "M0810"
"rd" "rheumtologic disease" "ICD10" "M0811"
"rd" "rheumtologic disease" "ICD10" "M0812"
"rd" "rheumtologic disease" "ICD10" "M0813"
"rd" "rheumtologic disease" "ICD10" "M0814"
"rd" "rheumtologic disease" "ICD10" "M0815"
"rd" "rheumtologic disease" "ICD10" "M0816"
"rd" "rheumtologic disease" "ICD10" "M0817"
"rd" "rheumtologic disease" "ICD10" "M0818"
"rd" "rheumtologic disease" "ICD10" "M0819"
"rd" "rheumtologic disease" "ICD10" "M082"
"rd" "rheumtologic disease" "ICD10" "M0820"
"rd" "rheumtologic disease" "ICD10" "M0821"
"rd" "rheumtologic disease" "ICD10" "M0822"
"rd" "rheumtologic disease" "ICD10" "M0823"
"rd" "rheumtologic disease" "ICD10" "M0824"
"rd" "rheumtologic disease" "ICD10" "M0825"
"rd" "rheumtologic disease" "ICD10" "M0826"
"rd" "rheumtologic disease" "ICD10" "M0827"
"rd" "rheumtologic disease" "ICD10" "M0828"
"rd" "rheumtologic disease" "ICD10" "M0829"
"rd" "rheumtologic disease" "ICD10" "M083"
"rd" "rheumtologic disease" "ICD10" "M0830"
"rd" "rheumtologic disease" "ICD10" "M0831"
"rd" "rheumtologic disease" "ICD10" "M0832"
"rd" "rheumtologic disease" "ICD10" "M0833"
"rd" "rheumtologic disease" "ICD10" "M0834"
"rd" "rheumtologic disease" "ICD10" "M0835"
"rd" "rheumtologic disease" "ICD10" "M0836"
"rd" "rheumtologic disease" "ICD10" "M0837"
"rd" "rheumtologic disease" "ICD10" "M0838"
"rd" "rheumtologic disease" "ICD10" "M0839"
"rd" "rheumtologic disease" "ICD10" "M084"
"rd" "rheumtologic disease" "ICD10" "M0840"
"rd" "rheumtologic disease" "ICD10" "M0841"
"rd" "rheumtologic disease" "ICD10" "M0842"
"rd" "rheumtologic disease" "ICD10" "M0843"
"rd" "rheumtologic disease" "ICD10" "M0844"
"rd" "rheumtologic disease" "ICD10" "M0845"
"rd" "rheumtologic disease" "ICD10" "M0846"
"rd" "rheumtologic disease" "ICD10" "M0847"
"rd" "rheumtologic disease" "ICD10" "M0848"
"rd" "rheumtologic disease" "ICD10" "M0849"
"rd" "rheumtologic disease" "ICD10" "M088"
"rd" "rheumtologic disease" "ICD10" "M0880"
"rd" "rheumtologic disease" "ICD10" "M0881"
"rd" "rheumtologic disease" "ICD10" "M0882"
"rd" "rheumtologic disease" "ICD10" "M0883"
"rd" "rheumtologic disease" "ICD10" "M0884"
"rd" "rheumtologic disease" "ICD10" "M0885"
"rd" "rheumtologic disease" "ICD10" "M0886"
"rd" "rheumtologic disease" "ICD10" "M0887"
"rd" "rheumtologic disease" "ICD10" "M0888"
"rd" "rheumtologic disease" "ICD10" "M0889"
"rd" "rheumtologic disease" "ICD10" "M089"
"rd" "rheumtologic disease" "ICD10" "M0890"
"rd" "rheumtologic disease" "ICD10" "M0891"
"rd" "rheumtologic disease" "ICD10" "M0892"
"rd" "rheumtologic disease" "ICD10" "M0893"
"rd" "rheumtologic disease" "ICD10" "M0894"
"rd" "rheumtologic disease" "ICD10" "M0895"
"rd" "rheumtologic disease" "ICD10" "M0896"
"rd" "rheumtologic disease" "ICD10" "M0897"
"rd" "rheumtologic disease" "ICD10" "M0898"
"rd" "rheumtologic disease" "ICD10" "M0899"
"rd" "rheumtologic disease" "ICD10" "M09"
"rd" "rheumtologic disease" "ICD10" "M090"
"rd" "rheumtologic disease" "ICD10" "M0900"
"rd" "rheumtologic disease" "ICD10" "M0901"
"rd" "rheumtologic disease" "ICD10" "M0902"
"rd" "rheumtologic disease" "ICD10" "M0903"
"rd" "rheumtologic disease" "ICD10" "M0904"
"rd" "rheumtologic disease" "ICD10" "M0905"
"rd" "rheumtologic disease" "ICD10" "M0906"
"rd" "rheumtologic disease" "ICD10" "M0907"
"rd" "rheumtologic disease" "ICD10" "M0908"
"rd" "rheumtologic disease" "ICD10" "M0909"
"rd" "rheumtologic disease" "ICD10" "M091"
"rd" "rheumtologic disease" "ICD10" "M0910"
"rd" "rheumtologic disease" "ICD10" "M0911"
"rd" "rheumtologic disease" "ICD10" "M0912"
"rd" "rheumtologic disease" "ICD10" "M0913"
"rd" "rheumtologic disease" "ICD10" "M0914"
"rd" "rheumtologic disease" "ICD10" "M0915"
"rd" "rheumtologic disease" "ICD10" "M0916"
"rd" "rheumtologic disease" "ICD10" "M0917"
"rd" "rheumtologic disease" "ICD10" "M0918"
"rd" "rheumtologic disease" "ICD10" "M0919"
"rd" "rheumtologic disease" "ICD10" "M092"
"rd" "rheumtologic disease" "ICD10" "M0920"
"rd" "rheumtologic disease" "ICD10" "M0921"
"rd" "rheumtologic disease" "ICD10" "M0922"
"rd" "rheumtologic disease" "ICD10" "M0923"
"rd" "rheumtologic disease" "ICD10" "M0924"
"rd" "rheumtologic disease" "ICD10" "M0925"
"rd" "rheumtologic disease" "ICD10" "M0926"
"rd" "rheumtologic disease" "ICD10" "M0927"
"rd" "rheumtologic disease" "ICD10" "M0928"
"rd" "rheumtologic disease" "ICD10" "M0929"
"rd" "rheumtologic disease" "ICD10" "M098"
"rd" "rheumtologic disease" "ICD10" "M0980"
"rd" "rheumtologic disease" "ICD10" "M0981"
"rd" "rheumtologic disease" "ICD10" "M0982"
"rd" "rheumtologic disease" "ICD10" "M0983"
"rd" "rheumtologic disease" "ICD10" "M0984"
"rd" "rheumtologic disease" "ICD10" "M0985"
"rd" "rheumtologic disease" "ICD10" "M0986"
"rd" "rheumtologic disease" "ICD10" "M0987"
"rd" "rheumtologic disease" "ICD10" "M0988"
"rd" "rheumtologic disease" "ICD10" "M0989"
"rd" "rheumtologic disease" "READCODE" "2A42."
"rd" "rheumtologic disease" "READCODE" "F3712"
"rd" "rheumtologic disease" "READCODE" "F3961"
"rd" "rheumtologic disease" "READCODE" "F3964"
"rd" "rheumtologic disease" "READCODE" "F3966"
"rd" "rheumtologic disease" "READCODE" "G5yA."
"rd" "rheumtologic disease" "READCODE" "H570."
"rd" "rheumtologic disease" "READCODE" "H572."
"rd" "rheumtologic disease" "READCODE" "H57y1"
"rd" "rheumtologic disease" "READCODE" "H57y4"
"rd" "rheumtologic disease" "READCODE" "K01x4"
"rd" "rheumtologic disease" "READCODE" "N000."
"rd" "rheumtologic disease" "READCODE" "N0000"
"rd" "rheumtologic disease" "READCODE" "N0001"
"rd" "rheumtologic disease" "READCODE" "N0002"
"rd" "rheumtologic disease" "READCODE" "N0003"
"rd" "rheumtologic disease" "READCODE" "N0004"
"rd" "rheumtologic disease" "READCODE" "N0005"
"rd" "rheumtologic disease" "READCODE" "N0006"
"rd" "rheumtologic disease" "READCODE" "N000z"
"rd" "rheumtologic disease" "READCODE" "N001."
"rd" "rheumtologic disease" "READCODE" "N0010"
"rd" "rheumtologic disease" "READCODE" "N0011"
"rd" "rheumtologic disease" "READCODE" "N0012"
"rd" "rheumtologic disease" "READCODE" "N004."
"rd" "rheumtologic disease" "READCODE" "N04.."
"rd" "rheumtologic disease" "READCODE" "N040."
"rd" "rheumtologic disease" "READCODE" "N0400"
"rd" "rheumtologic disease" "READCODE" "N0401"
"rd" "rheumtologic disease" "READCODE" "N0402"
"rd" "rheumtologic disease" "READCODE" "N0403"
"rd" "rheumtologic disease" "READCODE" "N0404"
"rd" "rheumtologic disease" "READCODE" "N0405"
"rd" "rheumtologic disease" "READCODE" "N0406"
"rd" "rheumtologic disease" "READCODE" "N0407"
"rd" "rheumtologic disease" "READCODE" "N0408"
"rd" "rheumtologic disease" "READCODE" "N0409"
"rd" "rheumtologic disease" "READCODE" "N040A"
"rd" "rheumtologic disease" "READCODE" "N040B"
"rd" "rheumtologic disease" "READCODE" "N040C"
"rd" "rheumtologic disease" "READCODE" "N040D"
"rd" "rheumtologic disease" "READCODE" "N040E"
"rd" "rheumtologic disease" "READCODE" "N040F"
"rd" "rheumtologic disease" "READCODE" "N040G"
"rd" "rheumtologic disease" "READCODE" "N040H"
"rd" "rheumtologic disease" "READCODE" "N040J"
"rd" "rheumtologic disease" "READCODE" "N040K"
"rd" "rheumtologic disease" "READCODE" "N040L"
"rd" "rheumtologic disease" "READCODE" "N040M"
"rd" "rheumtologic disease" "READCODE" "N040N"
"rd" "rheumtologic disease" "READCODE" "N040P"
"rd" "rheumtologic disease" "READCODE" "N040Q"
"rd" "rheumtologic disease" "READCODE" "N040R"
"rd" "rheumtologic disease" "READCODE" "N040S"
"rd" "rheumtologic disease" "READCODE" "N040T"
"rd" "rheumtologic disease" "READCODE" "N041."
"rd" "rheumtologic disease" "READCODE" "N042."
"rd" "rheumtologic disease" "READCODE" "N0420"
"rd" "rheumtologic disease" "READCODE" "N0421"
"rd" "rheumtologic disease" "READCODE" "N0422"
"rd" "rheumtologic disease" "READCODE" "N042z"
"rd" "rheumtologic disease" "READCODE" "N043."
"rd" "rheumtologic disease" "READCODE" "N0430"
"rd" "rheumtologic disease" "READCODE" "N0431"
"rd" "rheumtologic disease" "READCODE" "N0432"
"rd" "rheumtologic disease" "READCODE" "N0433"
"rd" "rheumtologic disease" "READCODE" "N043z"
"rd" "rheumtologic disease" "READCODE" "N044."
"rd" "rheumtologic disease" "READCODE" "N045."
"rd" "rheumtologic disease" "READCODE" "N0450"
"rd" "rheumtologic disease" "READCODE" "N0451"
"rd" "rheumtologic disease" "READCODE" "N0452"
"rd" "rheumtologic disease" "READCODE" "N0453"
"rd" "rheumtologic disease" "READCODE" "N0454"
"rd" "rheumtologic disease" "READCODE" "N0455"
"rd" "rheumtologic disease" "READCODE" "N0456"
"rd" "rheumtologic disease" "READCODE" "N047."
"rd" "rheumtologic disease" "READCODE" "N04X."
"rd" "rheumtologic disease" "READCODE" "N04y."
"rd" "rheumtologic disease" "READCODE" "N04y0"
"rd" "rheumtologic disease" "READCODE" "N04y1"
"rd" "rheumtologic disease" "READCODE" "N04y2"
"rd" "rheumtologic disease" "READCODE" "N04y3"
"rd" "rheumtologic disease" "READCODE" "N04yz"
"rd" "rheumtologic disease" "READCODE" "N04z."
"rd" "rheumtologic disease" "READCODE" "N060."
"rd" "rheumtologic disease" "READCODE" "N0600"
"rd" "rheumtologic disease" "READCODE" "N0601"
"rd" "rheumtologic disease" "READCODE" "N0602"
"rd" "rheumtologic disease" "READCODE" "N0603"
"rd" "rheumtologic disease" "READCODE" "N0604"
"rd" "rheumtologic disease" "READCODE" "N0605"
"rd" "rheumtologic disease" "READCODE" "N0606"
"rd" "rheumtologic disease" "READCODE" "N0607"
"rd" "rheumtologic disease" "READCODE" "N0608"
"rd" "rheumtologic disease" "READCODE" "N0609"
"rd" "rheumtologic disease" "READCODE" "N060z"
"rd" "rheumtologic disease" "READCODE" "N20.."
"rd" "rheumtologic disease" "READCODE" "N200."
"rd" "rheumtologic disease" "READCODE" "N2314"
"rd" "rheumtologic disease" "READCODE" "N240."
"rd" "rheumtologic disease" "READCODE" "N2400"
"rd" "rheumtologic disease" "READCODE" "N2401"
"rd" "rheumtologic disease" "READCODE" "N2402"
"rd" "rheumtologic disease" "READCODE" "N2403"
"rd" "rheumtologic disease" "READCODE" "N2405"
"rd" "rheumtologic disease" "READCODE" "N2406"
"rd" "rheumtologic disease" "READCODE" "N2407"
"rd" "rheumtologic disease" "READCODE" "N240z"
"rd" "rheumtologic disease" "READCODE" "N2y.."
"rd" "rheumtologic disease" "READCODE" "N2z.."
"rd" "rheumtologic disease" "READCODE" "Nyu10"
"rd" "rheumtologic disease" "READCODE" "Nyu11"
"rd" "rheumtologic disease" "READCODE" "Nyu12"
"rd" "rheumtologic disease" "READCODE" "Nyu1G"
"rd" "rheumtologic disease" "READCODE" "Nyu43"
"rd" "rheumtologic disease" "READCODE" "Nyu45"
"red" "renal disease" "ICD10" "I12"
"red" "renal disease" "ICD10" "I120"
"red" "renal disease" "ICD10" "I129"
"red" "renal disease" "ICD10" "I13"
"red" "renal disease" "ICD10" "I130"
"red" "renal disease" "ICD10" "I131"
"red" "renal disease" "ICD10" "I132"
"red" "renal disease" "ICD10" "I139"
"red" "renal disease" "ICD10" "N00"
"red" "renal disease" "ICD10" "N000"
"red" "renal disease" "ICD10" "N001"
"red" "renal disease" "ICD10" "N002"
"red" "renal disease" "ICD10" "N003"
"red" "renal disease" "ICD10" "N004"
"red" "renal disease" "ICD10" "N005"
"red" "renal disease" "ICD10" "N006"
"red" "renal disease" "ICD10" "N007"
"red" "renal disease" "ICD10" "N008"
"red" "renal disease" "ICD10" "N009"
"red" "renal disease" "ICD10" "N01"
"red" "renal disease" "ICD10" "N010"
"red" "renal disease" "ICD10" "N011"
"red" "renal disease" "ICD10" "N012"
"red" "renal disease" "ICD10" "N013"
"red" "renal disease" "ICD10" "N014"
"red" "renal disease" "ICD10" "N015"
"red" "renal disease" "ICD10" "N016"
"red" "renal disease" "ICD10" "N017"
"red" "renal disease" "ICD10" "N018"
"red" "renal disease" "ICD10" "N019"
"red" "renal disease" "ICD10" "N02"
"red" "renal disease" "ICD10" "N020"
"red" "renal disease" "ICD10" "N021"
"red" "renal disease" "ICD10" "N022"
"red" "renal disease" "ICD10" "N023"
"red" "renal disease" "ICD10" "N024"
"red" "renal disease" "ICD10" "N025"
"red" "renal disease" "ICD10" "N026"
"red" "renal disease" "ICD10" "N027"
"red" "renal disease" "ICD10" "N028"
"red" "renal disease" "ICD10" "N029"
"red" "renal disease" "ICD10" "N03"
"red" "renal disease" "ICD10" "N030"
"red" "renal disease" "ICD10" "N031"
"red" "renal disease" "ICD10" "N032"
"red" "renal disease" "ICD10" "N033"
"red" "renal disease" "ICD10" "N034"
"red" "renal disease" "ICD10" "N035"
"red" "renal disease" "ICD10" "N036"
"red" "renal disease" "ICD10" "N037"
"red" "renal disease" "ICD10" "N038"
"red" "renal disease" "ICD10" "N039"
"red" "renal disease" "ICD10" "N04"
"red" "renal disease" "ICD10" "N040"
"red" "renal disease" "ICD10" "N041"
"red" "renal disease" "ICD10" "N042"
"red" "renal disease" "ICD10" "N043"
"red" "renal disease" "ICD10" "N044"
"red" "renal disease" "ICD10" "N045"
"red" "renal disease" "ICD10" "N046"
"red" "renal disease" "ICD10" "N047"
"red" "renal disease" "ICD10" "N048"
"red" "renal disease" "ICD10" "N049"
"red" "renal disease" "ICD10" "N05"
"red" "renal disease" "ICD10" "N050"
"red" "renal disease" "ICD10" "N051"
"red" "renal disease" "ICD10" "N052"
"red" "renal disease" "ICD10" "N053"
"red" "renal disease" "ICD10" "N054"
"red" "renal disease" "ICD10" "N055"
"red" "renal disease" "ICD10" "N056"
"red" "renal disease" "ICD10" "N057"
"red" "renal disease" "ICD10" "N058"
"red" "renal disease" "ICD10" "N059"
"red" "renal disease" "ICD10" "N07"
"red" "renal disease" "ICD10" "N070"
"red" "renal disease" "ICD10" "N071"
"red" "renal disease" "ICD10" "N072"
"red" "renal disease" "ICD10" "N073"
"red" "renal disease" "ICD10" "N074"
"red" "renal disease" "ICD10" "N075"
"red" "renal disease" "ICD10" "N076"
"red" "renal disease" "ICD10" "N077"
"red" "renal disease" "ICD10" "N078"
"red" "renal disease" "ICD10" "N079"
"red" "renal disease" "ICD10" "N11"
"red" "renal disease" "ICD10" "N110"
"red" "renal disease" "ICD10" "N111"
"red" "renal disease" "ICD10" "N118"
"red" "renal disease" "ICD10" "N119"
"red" "renal disease" "ICD10" "N14"
"red" "renal disease" "ICD10" "N140"
"red" "renal disease" "ICD10" "N141"
"red" "renal disease" "ICD10" "N142"
"red" "renal disease" "ICD10" "N143"
"red" "renal disease" "ICD10" "N144"
"red" "renal disease" "ICD10" "Q61"
"red" "renal disease" "ICD10" "Q610"
"red" "renal disease" "ICD10" "Q611"
"red" "renal disease" "ICD10" "Q612"
"red" "renal disease" "ICD10" "Q613"
"red" "renal disease" "ICD10" "Q614"
"red" "renal disease" "ICD10" "Q615"
"red" "renal disease" "ICD10" "Q618"
"red" "renal disease" "ICD10" "Q619"
"red" "renal disease" "READCODE" "14D1."
"red" "renal disease" "READCODE" "1Z10."
"red" "renal disease" "READCODE" "1Z11."
"red" "renal disease" "READCODE" "1Z12."
"red" "renal disease" "READCODE" "1Z13."
"red" "renal disease" "READCODE" "1Z14."
"red" "renal disease" "READCODE" "K0..."
"red" "renal disease" "READCODE" "K00.."
"red" "renal disease" "READCODE" "K000."
"red" "renal disease" "READCODE" "K0000"
"red" "renal disease" "READCODE" "K0001"
"red" "renal disease" "READCODE" "K001."
"red" "renal disease" "READCODE" "K00y."
"red" "renal disease" "READCODE" "K00y0"
"red" "renal disease" "READCODE" "K00y1"
"red" "renal disease" "READCODE" "K00y2"
"red" "renal disease" "READCODE" "K00y3"
"red" "renal disease" "READCODE" "K00y4"
"red" "renal disease" "READCODE" "K00yz"
"red" "renal disease" "READCODE" "K00z."
"red" "renal disease" "READCODE" "K01.."
"red" "renal disease" "READCODE" "K010."
"red" "renal disease" "READCODE" "K011."
"red" "renal disease" "READCODE" "K012."
"red" "renal disease" "READCODE" "K013."
"red" "renal disease" "READCODE" "K014."
"red" "renal disease" "READCODE" "K015."
"red" "renal disease" "READCODE" "K016."
"red" "renal disease" "READCODE" "K017."
"red" "renal disease" "READCODE" "K018."
"red" "renal disease" "READCODE" "K019."
"red" "renal disease" "READCODE" "K01A."
"red" "renal disease" "READCODE" "K01B."
"red" "renal disease" "READCODE" "K01w."
"red" "renal disease" "READCODE" "K01w0"
"red" "renal disease" "READCODE" "K01w1"
"red" "renal disease" "READCODE" "K01w2"
"red" "renal disease" "READCODE" "K01wz"
"red" "renal disease" "READCODE" "K01x."
"red" "renal disease" "READCODE" "K01x0"
"red" "renal disease" "READCODE" "K01x1"
"red" "renal disease" "READCODE" "K01x2"
"red" "renal disease" "READCODE" "K01x3"
"red" "renal disease" "READCODE" "K01x4"
"red" "renal disease" "READCODE" "K01xz"
"red" "renal disease" "READCODE" "K01y."
"red" "renal disease" "READCODE" "K01z."
"red" "renal disease" "READCODE" "K02.."
"red" "renal disease" "READCODE" "K020."
"red" "renal disease" "READCODE" "K021."
"red" "renal disease" "READCODE" "K022."
"red" "renal disease" "READCODE" "K023."
"red" "renal disease" "READCODE" "K024."
"red" "renal disease" "READCODE" "K02y."
"red" "renal disease" "READCODE" "K02y0"
"red" "renal disease" "READCODE" "K02y1"
"red" "renal disease" "READCODE" "K02y2"
"red" "renal disease" "READCODE" "K02y3"
"red" "renal disease" "READCODE" "K02y4"
"red" "renal disease" "READCODE" "K02yz"
"red" "renal disease" "READCODE" "K02z."
"red" "renal disease" "READCODE" "K03.."
"red" "renal disease" "READCODE" "K030."
"red" "renal disease" "READCODE" "K031."
"red" "renal disease" "READCODE" "K032."
"red" "renal disease" "READCODE" "K0320"
"red" "renal disease" "READCODE" "K0321"
"red" "renal disease" "READCODE" "K0322"
"red" "renal disease" "READCODE" "K0323"
"red" "renal disease" "READCODE" "K0324"
"red" "renal disease" "READCODE" "K0325"
"red" "renal disease" "READCODE" "K0326"
"red" "renal disease" "READCODE" "K032y"
"red" "renal disease" "READCODE" "K032z"
"red" "renal disease" "READCODE" "K033."
"red" "renal disease" "READCODE" "K034."
"red" "renal disease" "READCODE" "K035."
"red" "renal disease" "READCODE" "K036."
"red" "renal disease" "READCODE" "K03T."
"red" "renal disease" "READCODE" "K03U."
"red" "renal disease" "READCODE" "K03V."
"red" "renal disease" "READCODE" "K03W."
"red" "renal disease" "READCODE" "K03X."
"red" "renal disease" "READCODE" "K03y."
"red" "renal disease" "READCODE" "K03y0"
"red" "renal disease" "READCODE" "K03y1"
"red" "renal disease" "READCODE" "K03y2"
"red" "renal disease" "READCODE" "K03yz"
"red" "renal disease" "READCODE" "K03z."
"red" "renal disease" "READCODE" "K04.."
"red" "renal disease" "READCODE" "K040."
"red" "renal disease" "READCODE" "K041."
"red" "renal disease" "READCODE" "K042."
"red" "renal disease" "READCODE" "K043."
"red" "renal disease" "READCODE" "K0430"
"red" "renal disease" "READCODE" "K0431"
"red" "renal disease" "READCODE" "K0432"
"red" "renal disease" "READCODE" "K0433"
"red" "renal disease" "READCODE" "K0434"
"red" "renal disease" "READCODE" "K044."
"red" "renal disease" "READCODE" "K045."
"red" "renal disease" "READCODE" "K046."
"red" "renal disease" "READCODE" "K0460"
"red" "renal disease" "READCODE" "K0461"
"red" "renal disease" "READCODE" "K047."
"red" "renal disease" "READCODE" "K048."
"red" "renal disease" "READCODE" "K049."
"red" "renal disease" "READCODE" "K04A."
"red" "renal disease" "READCODE" "K04B."
"red" "renal disease" "READCODE" "K04C."
"red" "renal disease" "READCODE" "K04D."
"red" "renal disease" "READCODE" "K04E."
"red" "renal disease" "READCODE" "K04y."
"red" "renal disease" "READCODE" "K04z."
"red" "renal disease" "READCODE" "K05.."
"red" "renal disease" "READCODE" "K050."
"red" "renal disease" "READCODE" "K051."
"red" "renal disease" "READCODE" "K052."
"red" "renal disease" "READCODE" "K053."
"red" "renal disease" "READCODE" "K054."
"red" "renal disease" "READCODE" "K055."
"red" "renal disease" "READCODE" "K06.."
"red" "renal disease" "READCODE" "K060."
"red" "renal disease" "READCODE" "K07.."
"red" "renal disease" "READCODE" "K070."
"red" "renal disease" "READCODE" "K071."
"red" "renal disease" "READCODE" "K072."
"red" "renal disease" "READCODE" "K073."
"red" "renal disease" "READCODE" "K07z."
"red" "renal disease" "READCODE" "K08.."
"red" "renal disease" "READCODE" "K080."
"red" "renal disease" "READCODE" "K0800"
"red" "renal disease" "READCODE" "K0801"
"red" "renal disease" "READCODE" "K0802"
"red" "renal disease" "READCODE" "K0803"
"red" "renal disease" "READCODE" "K080z"
"red" "renal disease" "READCODE" "K081."
"red" "renal disease" "READCODE" "K0810"
"red" "renal disease" "READCODE" "K0811"
"red" "renal disease" "READCODE" "K08y."
"red" "renal disease" "READCODE" "K08y0"
"red" "renal disease" "READCODE" "K08y1"
"red" "renal disease" "READCODE" "K08y2"
"red" "renal disease" "READCODE" "K08y3"
"red" "renal disease" "READCODE" "K08y4"
"red" "renal disease" "READCODE" "K08y5"
"red" "renal disease" "READCODE" "K08y6"
"red" "renal disease" "READCODE" "K08y7"
"red" "renal disease" "READCODE" "K08y8"
"red" "renal disease" "READCODE" "K08y9"
"red" "renal disease" "READCODE" "K08yA"
"red" "renal disease" "READCODE" "K08yB"
"red" "renal disease" "READCODE" "K08yC"
"red" "renal disease" "READCODE" "K08yD"
"red" "renal disease" "READCODE" "K08yE"
"red" "renal disease" "READCODE" "K08yF"
"red" "renal disease" "READCODE" "K08yG"
"red" "renal disease" "READCODE" "K08yH"
"red" "renal disease" "READCODE" "K08yJ"
"red" "renal disease" "READCODE" "K08yz"
"red" "renal disease" "READCODE" "K08z."
"red" "renal disease" "READCODE" "K09.."
"red" "renal disease" "READCODE" "K090."
"red" "renal disease" "READCODE" "K0900"
"red" "renal disease" "READCODE" "K0901"
"red" "renal disease" "READCODE" "K0902"
"red" "renal disease" "READCODE" "K091."
"red" "renal disease" "READCODE" "K09z."
"red" "renal disease" "READCODE" "K0A.."
"red" "renal disease" "READCODE" "K0A0."
"red" "renal disease" "READCODE" "K0A00"
"red" "renal disease" "READCODE" "K0A01"
"red" "renal disease" "READCODE" "K0A02"
"red" "renal disease" "READCODE" "K0A03"
"red" "renal disease" "READCODE" "K0A04"
"red" "renal disease" "READCODE" "K0A05"
"red" "renal disease" "READCODE" "K0A06"
"red" "renal disease" "READCODE" "K0A07"
"red" "renal disease" "READCODE" "K0A1."
"red" "renal disease" "READCODE" "K0A10"
"red" "renal disease" "READCODE" "K0A11"
"red" "renal disease" "READCODE" "K0A12"
"red" "renal disease" "READCODE" "K0A13"
"red" "renal disease" "READCODE" "K0A14"
"red" "renal disease" "READCODE" "K0A15"
"red" "renal disease" "READCODE" "K0A16"
"red" "renal disease" "READCODE" "K0A17"
"red" "renal disease" "READCODE" "K0A2."
"red" "renal disease" "READCODE" "K0A20"
"red" "renal disease" "READCODE" "K0A21"
"red" "renal disease" "READCODE" "K0A22"
"red" "renal disease" "READCODE" "K0A23"
"red" "renal disease" "READCODE" "K0A24"
"red" "renal disease" "READCODE" "K0A25"
"red" "renal disease" "READCODE" "K0A26"
"red" "renal disease" "READCODE" "K0A27"
"red" "renal disease" "READCODE" "K0A28"
"red" "renal disease" "READCODE" "K0A3."
"red" "renal disease" "READCODE" "K0A30"
"red" "renal disease" "READCODE" "K0A31"
"red" "renal disease" "READCODE" "K0A32"
"red" "renal disease" "READCODE" "K0A33"
"red" "renal disease" "READCODE" "K0A34"
"red" "renal disease" "READCODE" "K0A35"
"red" "renal disease" "READCODE" "K0A36"
"red" "renal disease" "READCODE" "K0A37"
"red" "renal disease" "READCODE" "K0A4."
"red" "renal disease" "READCODE" "K0A40"
"red" "renal disease" "READCODE" "K0A41"
"red" "renal disease" "READCODE" "K0A42"
"red" "renal disease" "READCODE" "K0A43"
"red" "renal disease" "READCODE" "K0A44"
"red" "renal disease" "READCODE" "K0A45"
"red" "renal disease" "READCODE" "K0A46"
"red" "renal disease" "READCODE" "K0A47"
"red" "renal disease" "READCODE" "K0A4W"
"red" "renal disease" "READCODE" "K0A4X"
"red" "renal disease" "READCODE" "K0A5."
"red" "renal disease" "READCODE" "K0A50"
"red" "renal disease" "READCODE" "K0A51"
"red" "renal disease" "READCODE" "K0A52"
"red" "renal disease" "READCODE" "K0A53"
"red" "renal disease" "READCODE" "K0A54"
"red" "renal disease" "READCODE" "K0A55"
"red" "renal disease" "READCODE" "K0A56"
"red" "renal disease" "READCODE" "K0A57"
"red" "renal disease" "READCODE" "K0A5X"
"red" "renal disease" "READCODE" "K0A6."
"red" "renal disease" "READCODE" "K0A7."
"red" "renal disease" "READCODE" "K0A8."
"red" "renal disease" "READCODE" "K0A9."
"red" "renal disease" "READCODE" "K0B.."
"red" "renal disease" "READCODE" "K0B0."
"red" "renal disease" "READCODE" "K0B1."
"red" "renal disease" "READCODE" "K0B2."
"red" "renal disease" "READCODE" "K0B3."
"red" "renal disease" "READCODE" "K0B4."
"red" "renal disease" "READCODE" "K0B40"
"red" "renal disease" "READCODE" "K0B5."
"red" "renal disease" "READCODE" "K0B6."
"red" "renal disease" "READCODE" "K0C.."
"red" "renal disease" "READCODE" "K0C0."
"red" "renal disease" "READCODE" "K0C1."
"red" "renal disease" "READCODE" "K0C2."
"red" "renal disease" "READCODE" "K0C3."
"red" "renal disease" "READCODE" "K0C30"
"red" "renal disease" "READCODE" "K0C31"
"red" "renal disease" "READCODE" "K0C32"
"red" "renal disease" "READCODE" "K0C33"
"red" "renal disease" "READCODE" "K0C34"
"red" "renal disease" "READCODE" "K0C35"
"red" "renal disease" "READCODE" "K0C36"
"red" "renal disease" "READCODE" "K0C37"
"red" "renal disease" "READCODE" "K0C38"
"red" "renal disease" "READCODE" "K0C4."
"red" "renal disease" "READCODE" "K0C5."
"red" "renal disease" "READCODE" "K0C6."
"red" "renal disease" "READCODE" "K0D.."
"red" "renal disease" "READCODE" "K0E.."
"red" "renal disease" "READCODE" "K0F.."
"red" "renal disease" "READCODE" "K0G.."
"red" "renal disease" "READCODE" "K0H.."
"red" "renal disease" "READCODE" "K0J.."
"red" "renal disease" "READCODE" "K0J0."
"red" "renal disease" "READCODE" "K0J1."
"red" "renal disease" "READCODE" "K0y.."
"red" "renal disease" "READCODE" "K0y0."
"red" "renal disease" "READCODE" "K0y1."
"red" "renal disease" "READCODE" "K0z.."
"red" "renal disease" "READCODE" "K1000"
"red" "renal disease" "READCODE" "K1001"
"red" "renal disease" "READCODE" "K1010"
"red" "renal disease" "READCODE" "Kyu2."
"red" "renal disease" "READCODE" "Kyu20"
"red" "renal disease" "READCODE" "Kyu21"
"rheumatoidarthritis" "rheumatoid arthritis" "ICD10" "J990"
"rheumatoidarthritis" "rheumatoid arthritis" "ICD10" "M050"
"rheumatoidarthritis" "rheumatoid arthritis" "ICD10" "M051"
"rheumatoidarthritis" "rheumatoid arthritis" "ICD10" "M052"
"rheumatoidarthritis" "rheumatoid arthritis" "ICD10" "M053"
"rheumatoidarthritis" "rheumatoid arthritis" "ICD10" "M058"
"rheumatoidarthritis" "rheumatoid arthritis" "ICD10" "M059"
"rheumatoidarthritis" "rheumatoid arthritis" "ICD10" "M06"
"rheumatoidarthritis" "rheumatoid arthritis" "ICD10" "M060"
"rheumatoidarthritis" "rheumatoid arthritis" "ICD10" "M061"
"rheumatoidarthritis" "rheumatoid arthritis" "ICD10" "M062"
"rheumatoidarthritis" "rheumatoid arthritis" "ICD10" "M063"
"rheumatoidarthritis" "rheumatoid arthritis" "ICD10" "M064"
"rheumatoidarthritis" "rheumatoid arthritis" "ICD10" "M065"
"rheumatoidarthritis" "rheumatoid arthritis" "ICD10" "M066"
"rheumatoidarthritis" "rheumatoid arthritis" "ICD10" "M067"
"rheumatoidarthritis" "rheumatoid arthritis" "ICD10" "M068"
"rheumatoidarthritis" "rheumatoid arthritis" "ICD10" "M069"
"rheumatoidarthritis" "rheumatoid arthritis" "ICD10" "M080"
"rheumatoidarthritis" "rheumatoid arthritis" "READCODE" "N005."
"rheumatoidarthritis" "rheumatoid arthritis" "READCODE" "N04.."
"rheumatoidarthritis" "rheumatoid arthritis" "READCODE" "N040."
"rheumatoidarthritis" "rheumatoid arthritis" "READCODE" "N0402"
"rheumatoidarthritis" "rheumatoid arthritis" "READCODE" "N0403"
"rheumatoidarthritis" "rheumatoid arthritis" "READCODE" "N0404"
"rheumatoidarthritis" "rheumatoid arthritis" "READCODE" "N0405"
"rheumatoidarthritis" "rheumatoid arthritis" "READCODE" "N0406"
"rheumatoidarthritis" "rheumatoid arthritis" "READCODE" "N0407"
"rheumatoidarthritis" "rheumatoid arthritis" "READCODE" "N0408"
"rheumatoidarthritis" "rheumatoid arthritis" "READCODE" "N0409"
"rheumatoidarthritis" "rheumatoid arthritis" "READCODE" "N040A"
"rheumatoidarthritis" "rheumatoid arthritis" "READCODE" "N040B"
"rheumatoidarthritis" "rheumatoid arthritis" "READCODE" "N040C"
"rheumatoidarthritis" "rheumatoid arthritis" "READCODE" "N040D"
"rheumatoidarthritis" "rheumatoid arthritis" "READCODE" "N040E"
"rheumatoidarthritis" "rheumatoid arthritis" "READCODE" "N040F"
"rheumatoidarthritis" "rheumatoid arthritis" "READCODE" "N040G"
"rheumatoidarthritis" "rheumatoid arthritis" "READCODE" "N040H"
"rheumatoidarthritis" "rheumatoid arthritis" "READCODE" "N040J"
"rheumatoidarthritis" "rheumatoid arthritis" "READCODE" "N040K"
"rheumatoidarthritis" "rheumatoid arthritis" "READCODE" "N040L"
"rheumatoidarthritis" "rheumatoid arthritis" "READCODE" "N040M"
"rheumatoidarthritis" "rheumatoid arthritis" "READCODE" "N040N"
"rheumatoidarthritis" "rheumatoid arthritis" "READCODE" "N040P"
"rheumatoidarthritis" "rheumatoid arthritis" "READCODE" "N040Q"
"rheumatoidarthritis" "rheumatoid arthritis" "READCODE" "N040R"
"rheumatoidarthritis" "rheumatoid arthritis" "READCODE" "N040S"
"rheumatoidarthritis" "rheumatoid arthritis" "READCODE" "N040T"
"rheumatoidarthritis" "rheumatoid arthritis" "READCODE" "N041."
"rheumatoidarthritis" "rheumatoid arthritis" "READCODE" "N0422"
"rheumatoidarthritis" "rheumatoid arthritis" "READCODE" "N0430"
"rheumatoidarthritis" "rheumatoid arthritis" "READCODE" "N0431"
"rheumatoidarthritis" "rheumatoid arthritis" "READCODE" "N0433"
"rheumatoidarthritis" "rheumatoid arthritis" "READCODE" "N043z"
"rheumatoidarthritis" "rheumatoid arthritis" "READCODE" "N0455"
"rheumatoidarthritis" "rheumatoid arthritis" "READCODE" "N047."
"rheumatoidarthritis" "rheumatoid arthritis" "READCODE" "N04X."
"rheumatoidarthritis" "rheumatoid arthritis" "READCODE" "N04y2"
"rheumatoidarthritis" "rheumatoid arthritis" "READCODE" "Nyu11"
"rheumatoidarthritis" "rheumatoid arthritis" "READCODE" "Nyu12"
"rheumatoidarthritis" "rheumatoid arthritis" "READCODE" "Nyu1G"
"rhinitis" "allergic rhinitis" "ICD10" "J30"
"rhinitis" "allergic rhinitis" "ICD10" "J301"
"rhinitis" "allergic rhinitis" "ICD10" "J302"
"rhinitis" "allergic rhinitis" "ICD10" "J303"
"rhinitis" "allergic rhinitis" "ICD10" "J304"
"rhinitis" "allergic rhinitis" "READCODE" "H17.."
"rhinitis" "allergic rhinitis" "READCODE" "H170."
"rhinitis" "allergic rhinitis" "READCODE" "H171."
"rhinitis" "allergic rhinitis" "READCODE" "H1710"
"rhinitis" "allergic rhinitis" "READCODE" "H1711"
"rhinitis" "allergic rhinitis" "READCODE" "H172."
"rhinitis" "allergic rhinitis" "READCODE" "H17z."
"rhinitis" "allergic rhinitis" "READCODE" "Hyu20"
"rhinitis" "allergic rhinitis" "READCODE" "Hyu21"
"sjogren" "sjogren syndrome" "ICD10" "M350"
"sjogren" "sjogren syndrome" "READCODE" "N002."
"sle" "systemic lupus erythematosus" "ICD10" "L930"
"sle" "systemic lupus erythematosus" "ICD10" "L931"
"sle" "systemic lupus erythematosus" "ICD10" "L932"
"sle" "systemic lupus erythematosus" "ICD10" "M32"
"sle" "systemic lupus erythematosus" "ICD10" "M320"
"sle" "systemic lupus erythematosus" "ICD10" "M321"
"sle" "systemic lupus erythematosus" "ICD10" "M328"
"sle" "systemic lupus erythematosus" "ICD10" "M329"
"sle" "systemic lupus erythematosus" "ICD10" "M32X"
"sle" "systemic lupus erythematosus" "READCODE" "M154."
"sle" "systemic lupus erythematosus" "READCODE" "M1540"
"sle" "systemic lupus erythematosus" "READCODE" "M1541"
"sle" "systemic lupus erythematosus" "READCODE" "M1542"
"sle" "systemic lupus erythematosus" "READCODE" "M1543"
"sle" "systemic lupus erythematosus" "READCODE" "M1544"
"sle" "systemic lupus erythematosus" "READCODE" "M1545"
"sle" "systemic lupus erythematosus" "READCODE" "M1546"
"sle" "systemic lupus erythematosus" "READCODE" "M1547"
"sle" "systemic lupus erythematosus" "READCODE" "M154z"
"sle" "systemic lupus erythematosus" "READCODE" "Myu78"
"sle" "systemic lupus erythematosus" "READCODE" "N000."
"sle" "systemic lupus erythematosus" "READCODE" "N0000"
"sle" "systemic lupus erythematosus" "READCODE" "N0002"
"sle" "systemic lupus erythematosus" "READCODE" "N0003"
"sle" "systemic lupus erythematosus" "READCODE" "N0005"
"sle" "systemic lupus erythematosus" "READCODE" "N000z"
"sle" "systemic lupus erythematosus" "READCODE" "Nyu43"
"sslerosis" "systemic slerosis" "ICD10" "L940"
"sslerosis" "systemic slerosis" "ICD10" "L941"
"sslerosis" "systemic slerosis" "ICD10" "M340"
"sslerosis" "systemic slerosis" "ICD10" "M341"
"sslerosis" "systemic slerosis" "ICD10" "M342"
"sslerosis" "systemic slerosis" "ICD10" "M348"
"sslerosis" "systemic slerosis" "ICD10" "M349"
"sslerosis" "systemic slerosis" "READCODE" "M210."
"sslerosis" "systemic slerosis" "READCODE" "M2100"
"sslerosis" "systemic slerosis" "READCODE" "M2101"
"sslerosis" "systemic slerosis" "READCODE" "M2103"
"sslerosis" "systemic slerosis" "READCODE" "M2104"
"sslerosis" "systemic slerosis" "READCODE" "M210z"
"sslerosis" "systemic slerosis" "READCODE" "N001."
"sslerosis" "systemic slerosis" "READCODE" "N0010"
"sslerosis" "systemic slerosis" "READCODE" "N0011"
"sslerosis" "systemic slerosis" "READCODE" "N0012"
"sslerosis" "systemic slerosis" "READCODE" "Nyu45"
"statin_drug_gp" "statin" "READCODE" "bxd.."
"statin_drug_gp" "statin" "READCODE" "bxd1."
"statin_drug_gp" "statin" "READCODE" "bxd2."
"statin_drug_gp" "statin" "READCODE" "bxd3."
"statin_drug_gp" "statin" "READCODE" "bxd4."
"statin_drug_gp" "statin" "READCODE" "bxd5."
"statin_drug_gp" "statin" "READCODE" "bxd6."
"statin_drug_gp" "statin" "READCODE" "bxd7."
"statin_drug_gp" "statin" "READCODE" "bxd8."
"statin_drug_gp" "statin" "READCODE" "bxd9."
"statin_drug_gp" "statin" "READCODE" "bxdA."
"statin_drug_gp" "statin" "READCODE" "bxdB."
"statin_drug_gp" "statin" "READCODE" "bxdC."
"statin_drug_gp" "statin" "READCODE" "bxdD."
"statin_drug_gp" "statin" "READCODE" "bxdE."
"statin_drug_gp" "statin" "READCODE" "bxdF."
"statin_drug_gp" "statin" "READCODE" "bxdH."
"statin_drug_gp" "statin" "READCODE" "bxdI."
"statin_drug_gp" "statin" "READCODE" "bxdJ."
"statin_drug_gp" "statin" "READCODE" "bxdK."
"statin_drug_gp" "statin" "READCODE" "bxdu."
"statin_drug_gp" "statin" "READCODE" "bxdv."
"statin_drug_gp" "statin" "READCODE" "bxdw."
"statin_drug_gp" "statin" "READCODE" "bxdx."
"statin_drug_gp" "statin" "READCODE" "bxdy."
"statin_drug_gp" "statin" "READCODE" "bxdz."
"statin_drug_gp" "statin" "READCODE" "bxe.."
"statin_drug_gp" "statin" "READCODE" "bxe1."
"statin_drug_gp" "statin" "READCODE" "bxe2."
"statin_drug_gp" "statin" "READCODE" "bxe3."
"statin_drug_gp" "statin" "READCODE" "bxe4."
"statin_drug_gp" "statin" "READCODE" "bxe5."
"statin_drug_gp" "statin" "READCODE" "bxe6."
"statin_drug_gp" "statin" "READCODE" "bxe7."
"statin_drug_gp" "statin" "READCODE" "bxe8."
"statin_drug_gp" "statin" "READCODE" "bxg1."
"statin_drug_gp" "statin" "READCODE" "bxg2."
"statin_drug_gp" "statin" "READCODE" "bxg3."
"statin_drug_gp" "statin" "READCODE" "bxg4."
"statin_drug_gp" "statin" "READCODE" "bxg5."
"statin_drug_gp" "statin" "READCODE" "bxgz."
"statin_drug_gp" "statin" "READCODE" "bxi.."
"statin_drug_gp" "statin" "READCODE" "bxi1."
"statin_drug_gp" "statin" "READCODE" "bxi2."
"statin_drug_gp" "statin" "READCODE" "bxi3."
"statin_drug_gp" "statin" "READCODE" "bxi4."
"statin_drug_gp" "statin" "READCODE" "bxi5."
"statin_drug_gp" "statin" "READCODE" "bxi6."
"statin_drug_gp" "statin" "READCODE" "bxi7."
"statin_drug_gp" "statin" "READCODE" "bxi8."
"statin_drug_gp" "statin" "READCODE" "bxi9."
"statin_drug_gp" "statin" "READCODE" "bxiA."
"statin_drug_gp" "statin" "READCODE" "bxiB."
"statin_drug_gp" "statin" "READCODE" "bxiy."
"statin_drug_gp" "statin" "READCODE" "bxiz."
"statin_drug_gp" "statin" "READCODE" "bxj1."
"statin_drug_gp" "statin" "READCODE" "bxj2."
"statin_drug_gp" "statin" "READCODE" "bxj3."
"statin_drug_gp" "statin" "READCODE" "bxj4."
"statin_drug_gp" "statin" "READCODE" "bxj5."
"statin_drug_gp" "statin" "READCODE" "bxj6."
"statin_drug_gp" "statin" "READCODE" "bxj7."
"statin_drug_gp" "statin" "READCODE" "bxj8."
"statin_drug_gp" "statin" "READCODE" "bxjz."
"statin_drug_gp" "statin" "READCODE" "bxk.."
"statin_drug_gp" "statin" "READCODE" "bxk1."
"statin_drug_gp" "statin" "READCODE" "bxk2."
"statin_drug_gp" "statin" "READCODE" "bxk3."
"statin_drug_gp" "statin" "READCODE" "bxk4."
"statin_drug_gp" "statin" "READCODE" "bxkw."
"statin_drug_gp" "statin" "READCODE" "bxkx."
"statin_drug_gp" "statin" "READCODE" "bxky."
"statin_drug_gp" "statin" "READCODE" "bxkz."
"stroke" "stroke" "ICD10" "H341"
"stroke" "stroke" "ICD10" "I600"
"stroke" "stroke" "ICD10" "I601"
"stroke" "stroke" "ICD10" "I602"
"stroke" "stroke" "ICD10" "I603"
"stroke" "stroke" "ICD10" "I604"
"stroke" "stroke" "ICD10" "I605"
"stroke" "stroke" "ICD10" "I606"
"stroke" "stroke" "ICD10" "I607"
"stroke" "stroke" "ICD10" "I608"
"stroke" "stroke" "ICD10" "I609"
"stroke" "stroke" "ICD10" "I60X"
"stroke" "stroke" "ICD10" "I610"
"stroke" "stroke" "ICD10" "I611"
"stroke" "stroke" "ICD10" "I612"
"stroke" "stroke" "ICD10" "I613"
"stroke" "stroke" "ICD10" "I614"
"stroke" "stroke" "ICD10" "I615"
"stroke" "stroke" "ICD10" "I616"
"stroke" "stroke" "ICD10" "I618"
"stroke" "stroke" "ICD10" "I619"
"stroke" "stroke" "ICD10" "I61X"
"stroke" "stroke" "ICD10" "I63"
"stroke" "stroke" "ICD10" "I630"
"stroke" "stroke" "ICD10" "I631"
"stroke" "stroke" "ICD10" "I632"
"stroke" "stroke" "ICD10" "I633"
"stroke" "stroke" "ICD10" "I634"
"stroke" "stroke" "ICD10" "I635"
"stroke" "stroke" "ICD10" "I636"
"stroke" "stroke" "ICD10" "I638"
"stroke" "stroke" "ICD10" "I639"
"stroke" "stroke" "ICD10" "I63X"
"stroke" "stroke" "ICD10" "I64"
"stroke" "stroke" "ICD10" "I64."
"stroke" "stroke" "ICD10" "I640"
"stroke" "stroke" "ICD10" "I644"
"stroke" "stroke" "ICD10" "I649"
"stroke" "stroke" "ICD10" "I64X"
"stroke" "stroke" "READCODE" "F423."
"stroke" "stroke" "READCODE" "F4231"
"stroke" "stroke" "READCODE" "F4238"
"stroke" "stroke" "READCODE" "F423811"
"stroke" "stroke" "READCODE" "G60.."
"stroke" "stroke" "READCODE" "G600."
"stroke" "stroke" "READCODE" "G601."
"stroke" "stroke" "READCODE" "G602."
"stroke" "stroke" "READCODE" "G603."
"stroke" "stroke" "READCODE" "G604."
"stroke" "stroke" "READCODE" "G605."
"stroke" "stroke" "READCODE" "G606."
"stroke" "stroke" "READCODE" "G60X."
"stroke" "stroke" "READCODE" "G60z."
"stroke" "stroke" "READCODE" "G61.."
"stroke" "stroke" "READCODE" "G61..1"
"stroke" "stroke" "READCODE" "G61..11"
"stroke" "stroke" "READCODE" "G61..12"
"stroke" "stroke" "READCODE" "G61..2-500"
"stroke" "stroke" "READCODE" "G610."
"stroke" "stroke" "READCODE" "G611."
"stroke" "stroke" "READCODE" "G612."
"stroke" "stroke" "READCODE" "G613."
"stroke" "stroke" "READCODE" "G614."
"stroke" "stroke" "READCODE" "G615."
"stroke" "stroke" "READCODE" "G616."
"stroke" "stroke" "READCODE" "G617."
"stroke" "stroke" "READCODE" "G618."
"stroke" "stroke" "READCODE" "G619."
"stroke" "stroke" "READCODE" "G61X."
"stroke" "stroke" "READCODE" "G61X0"
"stroke" "stroke" "READCODE" "G61X1"
"stroke" "stroke" "READCODE" "G61z."
"stroke" "stroke" "READCODE" "G63.."
"stroke" "stroke" "READCODE" "G630."
"stroke" "stroke" "READCODE" "G631."
"stroke" "stroke" "READCODE" "G631.1"
"stroke" "stroke" "READCODE" "G631.11"
"stroke" "stroke" "READCODE" "G631.12"
"stroke" "stroke" "READCODE" "G632."
"stroke" "stroke" "READCODE" "G633."
"stroke" "stroke" "READCODE" "G634."
"stroke" "stroke" "READCODE" "G63y."
"stroke" "stroke" "READCODE" "G63y0"
"stroke" "stroke" "READCODE" "G63y1"
"stroke" "stroke" "READCODE" "G63z."
"stroke" "stroke" "READCODE" "G64.."
"stroke" "stroke" "READCODE" "G64..1"
"stroke" "stroke" "READCODE" "G64..11"
"stroke" "stroke" "READCODE" "G64..12"
"stroke" "stroke" "READCODE" "G64..2"
"stroke" "stroke" "READCODE" "G640."
"stroke" "stroke" "READCODE" "G6400"
"stroke" "stroke" "READCODE" "G641."
"stroke" "stroke" "READCODE" "G6410"
"stroke" "stroke" "READCODE" "G64z."
"stroke" "stroke" "READCODE" "G64z.11"
"stroke" "stroke" "READCODE" "G64z.12"
"stroke" "stroke" "READCODE" "G64z.2"
"stroke" "stroke" "READCODE" "G64z0"
"stroke" "stroke" "READCODE" "G64z1"
"stroke" "stroke" "READCODE" "G64z2"
"stroke" "stroke" "READCODE" "G64z3"
"stroke" "stroke" "READCODE" "G64z4"
"stroke" "stroke" "READCODE" "G66.."
"stroke" "stroke" "READCODE" "G66..1"
"stroke" "stroke" "READCODE" "G66..11"
"stroke" "stroke" "READCODE" "G66..12"
"stroke" "stroke" "READCODE" "G66..13"
"stroke" "stroke" "READCODE" "G66..2"
"stroke" "stroke" "READCODE" "G66..3"
"stroke" "stroke" "READCODE" "G66..3-500"
"stroke" "stroke" "READCODE" "G660."
"stroke" "stroke" "READCODE" "G661."
"stroke" "stroke" "READCODE" "G662."
"stroke" "stroke" "READCODE" "G663."
"stroke" "stroke" "READCODE" "G664."
"stroke" "stroke" "READCODE" "G665."
"stroke" "stroke" "READCODE" "G666."
"stroke" "stroke" "READCODE" "G667."
"stroke" "stroke" "READCODE" "G668."
"stroke" "stroke" "READCODE" "G669."
"t1dm" "type 1 diabetes" "ICD10" "E10"
"t1dm" "type 1 diabetes" "ICD10" "E100"
"t1dm" "type 1 diabetes" "ICD10" "E100-E109"
"t1dm" "type 1 diabetes" "ICD10" "E101"
"t1dm" "type 1 diabetes" "ICD10" "E102"
"t1dm" "type 1 diabetes" "ICD10" "E103"
"t1dm" "type 1 diabetes" "ICD10" "E104"
"t1dm" "type 1 diabetes" "ICD10" "E105"
"t1dm" "type 1 diabetes" "ICD10" "E106"
"t1dm" "type 1 diabetes" "ICD10" "E107"
"t1dm" "type 1 diabetes" "ICD10" "E108"
"t1dm" "type 1 diabetes" "ICD10" "E109"
"t1dm" "type 1 diabetes" "ICD10" "E10X"
"t1dm" "type 1 diabetes" "ICD10" "O240"
"t1dm" "type 1 diabetes" "READCODE" "C1000"
"t1dm" "type 1 diabetes" "READCODE" "C1010"
"t1dm" "type 1 diabetes" "READCODE" "C1020"
"t1dm" "type 1 diabetes" "READCODE" "C1030"
"t1dm" "type 1 diabetes" "READCODE" "C1070"
"t1dm" "type 1 diabetes" "READCODE" "C1073"
"t1dm" "type 1 diabetes" "READCODE" "C108."
"t1dm" "type 1 diabetes" "READCODE" "C1083"
"t1dm" "type 1 diabetes" "READCODE" "C1084"
"t1dm" "type 1 diabetes" "READCODE" "C1085"
"t1dm" "type 1 diabetes" "READCODE" "C1086"
"t1dm" "type 1 diabetes" "READCODE" "C1088"
"t1dm" "type 1 diabetes" "READCODE" "C1089"
"t1dm" "type 1 diabetes" "READCODE" "C108A"
"t1dm" "type 1 diabetes" "READCODE" "C108E"
"t1dm" "type 1 diabetes" "READCODE" "C10E."
"t1dm" "type 1 diabetes" "READCODE" "C10E3"
"t1dm" "type 1 diabetes" "READCODE" "C10E4"
"t1dm" "type 1 diabetes" "READCODE" "C10E5"
"t1dm" "type 1 diabetes" "READCODE" "C10E6"
"t1dm" "type 1 diabetes" "READCODE" "C10E8"
"t1dm" "type 1 diabetes" "READCODE" "C10E9"
"t1dm" "type 1 diabetes" "READCODE" "C10EA"
"t1dm" "type 1 diabetes" "READCODE" "C10EE"
"t1dm" "type 1 diabetes" "READCODE" "C10EM"
"t1dm" "type 1 diabetes" "READCODE" "C10EN"
"t1dm" "type 1 diabetes" "READCODE" "C10ER"
"t1dm" "type 1 diabetes" "READCODE" "C10y0"
"t1dm" "type 1 diabetes" "READCODE" "C10z0"
"t1dm" "type 1 diabetes" "READCODE" "L1805"
"urticaria" "urticaria" "ICD10" "L50"
"urticaria" "urticaria" "ICD10" "L500"
"urticaria" "urticaria" "ICD10" "L501"
"urticaria" "urticaria" "ICD10" "L508"
"urticaria" "urticaria" "ICD10" "L509"
"urticaria" "urticaria" "READCODE" "M28.."
"urticaria" "urticaria" "READCODE" "M280."
"urticaria" "urticaria" "READCODE" "M281."
"urticaria" "urticaria" "READCODE" "M28y."
"urticaria" "urticaria" "READCODE" "M28y0"
"urticaria" "urticaria" "READCODE" "M28y1"
"urticaria" "urticaria" "READCODE" "M28y2"
"urticaria" "urticaria" "READCODE" "M28yz"
"urticaria" "urticaria" "READCODE" "M28z."
"vac" "herpes zoster vaccine" "READCODE" "65FY."
"vac" "herpes zoster vaccine" "READCODE" "65FY.1"
"vac" "herpes zoster vaccine" "READCODE" "65FY.11"
"vac" "herpes zoster vaccine" "READCODE" "65FY0"
"vac" "herpes zoster vaccine" "READCODE" "n4v1."
"vac" "herpes zoster vaccine" "READCODE" "n4v4."
"vasculitis" "vasculitis" "ICD10" "I677"
"vasculitis" "vasculitis" "ICD10" "I681"
"vasculitis" "vasculitis" "ICD10" "I682"
"vasculitis" "vasculitis" "ICD10" "I731"
"vasculitis" "vasculitis" "ICD10" "I776"
"vasculitis" "vasculitis" "ICD10" "K101"
"vasculitis" "vasculitis" "ICD10" "L95"
"vasculitis" "vasculitis" "ICD10" "L950"
"vasculitis" "vasculitis" "ICD10" "L951"
"vasculitis" "vasculitis" "ICD10" "L958"
"vasculitis" "vasculitis" "ICD10" "L959"
"vasculitis" "vasculitis" "ICD10" "M052"
"vasculitis" "vasculitis" "ICD10" "M300"
"vasculitis" "vasculitis" "ICD10" "M301"
"vasculitis" "vasculitis" "ICD10" "M302"
"vasculitis" "vasculitis" "ICD10" "M303"
"vasculitis" "vasculitis" "ICD10" "M308"
"vasculitis" "vasculitis" "ICD10" "M310"
"vasculitis" "vasculitis" "ICD10" "M313"
"vasculitis" "vasculitis" "ICD10" "M314"
"vasculitis" "vasculitis" "ICD10" "M315"
"vasculitis" "vasculitis" "ICD10" "M316"
"vasculitis" "vasculitis" "ICD10" "M317"
"vasculitis" "vasculitis" "ICD10" "M352"
"vasculitis" "vasculitis" "ICD10" "N002"
"vasculitis" "vasculitis" "ICD10" "N003"
"vasculitis" "vasculitis" "ICD10" "N004"
"vasculitis" "vasculitis" "ICD10" "N005"
"vasculitis" "vasculitis" "ICD10" "N007"
"vasculitis" "vasculitis" "ICD10" "N012"
"vasculitis" "vasculitis" "ICD10" "N013"
"vasculitis" "vasculitis" "ICD10" "N015"
"vasculitis" "vasculitis" "ICD10" "N017"
"vasculitis" "vasculitis" "ICD10" "N022"
"vasculitis" "vasculitis" "ICD10" "N023"
"vasculitis" "vasculitis" "ICD10" "N024"
"vasculitis" "vasculitis" "ICD10" "N025"
"vasculitis" "vasculitis" "ICD10" "N027"
"vasculitis" "vasculitis" "ICD10" "N032"
"vasculitis" "vasculitis" "ICD10" "N033"
"vasculitis" "vasculitis" "ICD10" "N034"
"vasculitis" "vasculitis" "ICD10" "N035"
"vasculitis" "vasculitis" "ICD10" "N037"
"vasculitis" "vasculitis" "ICD10" "N042"
"vasculitis" "vasculitis" "ICD10" "N043"
"vasculitis" "vasculitis" "ICD10" "N044"
"vasculitis" "vasculitis" "ICD10" "N045"
"vasculitis" "vasculitis" "ICD10" "N047"
"vasculitis" "vasculitis" "ICD10" "N052"
"vasculitis" "vasculitis" "ICD10" "N053"
"vasculitis" "vasculitis" "ICD10" "N054"
"vasculitis" "vasculitis" "ICD10" "N055"
"vasculitis" "vasculitis" "ICD10" "N057"
"vasculitis" "vasculitis" "ICD10" "N062"
"vasculitis" "vasculitis" "ICD10" "N063"
"vasculitis" "vasculitis" "ICD10" "N065"
"vasculitis" "vasculitis" "ICD10" "N067"
"vasculitis" "vasculitis" "ICD10" "N072"
"vasculitis" "vasculitis" "ICD10" "N073"
"vasculitis" "vasculitis" "ICD10" "N074"
"vasculitis" "vasculitis" "ICD10" "N075"
"vasculitis" "vasculitis" "ICD10" "N077"
"vasculitis" "vasculitis" "READCODE" "AD61."
"vasculitis" "vasculitis" "READCODE" "G674."
"vasculitis" "vasculitis" "READCODE" "G731."
"vasculitis" "vasculitis" "READCODE" "G7310"
"vasculitis" "vasculitis" "READCODE" "G7311"
"vasculitis" "vasculitis" "READCODE" "G731z"
"vasculitis" "vasculitis" "READCODE" "G750."
"vasculitis" "vasculitis" "READCODE" "G751."
"vasculitis" "vasculitis" "READCODE" "G7510"
"vasculitis" "vasculitis" "READCODE" "G751z"
"vasculitis" "vasculitis" "READCODE" "G752."
"vasculitis" "vasculitis" "READCODE" "G7520"
"vasculitis" "vasculitis" "READCODE" "G752z"
"vasculitis" "vasculitis" "READCODE" "G754."
"vasculitis" "vasculitis" "READCODE" "G755."
"vasculitis" "vasculitis" "READCODE" "G7550"
"vasculitis" "vasculitis" "READCODE" "G7551"
"vasculitis" "vasculitis" "READCODE" "G7552"
"vasculitis" "vasculitis" "READCODE" "G755z"
"vasculitis" "vasculitis" "READCODE" "G757."
"vasculitis" "vasculitis" "READCODE" "G758."
"vasculitis" "vasculitis" "READCODE" "G759."
"vasculitis" "vasculitis" "READCODE" "G75A."
"vasculitis" "vasculitis" "READCODE" "G766."
"vasculitis" "vasculitis" "READCODE" "G76B."
"vasculitis" "vasculitis" "READCODE" "J063."
"vasculitis" "vasculitis" "READCODE" "K011."
"vasculitis" "vasculitis" "READCODE" "K012."
"vasculitis" "vasculitis" "READCODE" "K016."
"vasculitis" "vasculitis" "READCODE" "K017."
"vasculitis" "vasculitis" "READCODE" "K018."
"vasculitis" "vasculitis" "READCODE" "K019."
"vasculitis" "vasculitis" "READCODE" "K01B."
"vasculitis" "vasculitis" "READCODE" "K020."
"vasculitis" "vasculitis" "READCODE" "K021."
"vasculitis" "vasculitis" "READCODE" "K022."
"vasculitis" "vasculitis" "READCODE" "K031."
"vasculitis" "vasculitis" "READCODE" "K032."
"vasculitis" "vasculitis" "READCODE" "K032y"
"vasculitis" "vasculitis" "READCODE" "K032z"
"vasculitis" "vasculitis" "READCODE" "K03U."
"vasculitis" "vasculitis" "READCODE" "K03W."
"vasculitis" "vasculitis" "READCODE" "K03X."
"vasculitis" "vasculitis" "READCODE" "K0A02"
"vasculitis" "vasculitis" "READCODE" "K0A03"
"vasculitis" "vasculitis" "READCODE" "K0A04"
"vasculitis" "vasculitis" "READCODE" "K0A05"
"vasculitis" "vasculitis" "READCODE" "K0A07"
"vasculitis" "vasculitis" "READCODE" "K0A12"
"vasculitis" "vasculitis" "READCODE" "K0A13"
"vasculitis" "vasculitis" "READCODE" "K0A15"
"vasculitis" "vasculitis" "READCODE" "K0A17"
"vasculitis" "vasculitis" "READCODE" "K0A22"
"vasculitis" "vasculitis" "READCODE" "K0A23"
"vasculitis" "vasculitis" "READCODE" "K0A24"
"vasculitis" "vasculitis" "READCODE" "K0A25"
"vasculitis" "vasculitis" "READCODE" "K0A27"
"vasculitis" "vasculitis" "READCODE" "K0A32"
"vasculitis" "vasculitis" "READCODE" "K0A33"
"vasculitis" "vasculitis" "READCODE" "K0A34"
"vasculitis" "vasculitis" "READCODE" "K0A35"
"vasculitis" "vasculitis" "READCODE" "K0A37"
"vasculitis" "vasculitis" "READCODE" "K0A42"
"vasculitis" "vasculitis" "READCODE" "K0A43"
"vasculitis" "vasculitis" "READCODE" "K0A45"
"vasculitis" "vasculitis" "READCODE" "K0A47"
"vasculitis" "vasculitis" "READCODE" "K0A52"
"vasculitis" "vasculitis" "READCODE" "K0A53"
"vasculitis" "vasculitis" "READCODE" "K0A54"
"vasculitis" "vasculitis" "READCODE" "K0A55"
"vasculitis" "vasculitis" "READCODE" "K0A57"
"vasculitis" "vasculitis" "READCODE" "Kyu09"
"vasculitis" "vasculitis" "READCODE" "Kyu0A"
"vasculitis" "vasculitis" "READCODE" "Kyu0C"
"vasculitis" "vasculitis" "READCODE" "M2y02"
"vasculitis" "vasculitis" "READCODE" "M2y03"
"vasculitis" "vasculitis" "READCODE" "M2y0X"
"vasculitis" "vasculitis" "READCODE" "Myu7A"
"vasculitis" "vasculitis" "READCODE" "Myu7G"
"vasculitis" "vasculitis" "READCODE" "N012."
"vasculitis" "vasculitis" "READCODE" "N0120"
"vasculitis" "vasculitis" "READCODE" "N0121"
"vasculitis" "vasculitis" "READCODE" "N0122"
"vasculitis" "vasculitis" "READCODE" "N0123"
"vasculitis" "vasculitis" "READCODE" "N0124"
"vasculitis" "vasculitis" "READCODE" "N0125"
"vasculitis" "vasculitis" "READCODE" "N0126"
"vasculitis" "vasculitis" "READCODE" "N0127"
"vasculitis" "vasculitis" "READCODE" "N012x"
"vasculitis" "vasculitis" "READCODE" "N012y"
"vasculitis" "vasculitis" "READCODE" "N012z"
"vasculitis" "vasculitis" "READCODE" "N040N"
"vasculitis" "vasculitis" "READCODE" "N200."
"vasculitis" "vasculitis" "READCODE" "Nyu40"
"vasculitis" "vasculitis" "READCODE" "Nyu41"
"vitiligo" "vitiligo" "ICD10" "L80"
"vitiligo" "vitiligo" "ICD10" "L80X"
"vitiligo" "vitiligo" "READCODE" "M2951"
"Ex smoker" "Ex smoker" "READCODE" "1377."
"Ex smoker" "Ex smoker" "READCODE" "1378."
"Ex smoker" "Ex smoker" "READCODE" "1379."
"Ex smoker" "Ex smoker" "READCODE" "137A."
"Ex smoker" "Ex smoker" "READCODE" "137B."
"Ex smoker" "Ex smoker" "READCODE" "137F."
"Ex smoker" "Ex smoker" "READCODE" "137K."
"Ex smoker" "Ex smoker" "READCODE" "137K0"
"Ex smoker" "Ex smoker" "READCODE" "137N."
"Ex smoker" "Ex smoker" "READCODE" "137O."
"Ex smoker" "Ex smoker" "READCODE" "137S."
"Ex smoker" "Ex smoker" "READCODE" "137T."
"Ex smoker" "Ex smoker" "READCODE" "137j."
"Non smoker" "Non smoker" "READCODE" "1371."
"Non smoker" "Non smoker" "READCODE" "137L."
"current smoker" "current smoker" "READCODE" "137.."
"current smoker" "current smoker" "READCODE" "1372."
"current smoker" "current smoker" "READCODE" "1373."
"current smoker" "current smoker" "READCODE" "1374."
"current smoker" "current smoker" "READCODE" "1375."
"current smoker" "current smoker" "READCODE" "1376."
"current smoker" "current smoker" "READCODE" "137C."
"current smoker" "current smoker" "READCODE" "137D."
"current smoker" "current smoker" "READCODE" "137E."
"current smoker" "current smoker" "READCODE" "137G."
"current smoker" "current smoker" "READCODE" "137H."
"current smoker" "current smoker" "READCODE" "137I."
"current smoker" "current smoker" "READCODE" "137I0"
"current smoker" "current smoker" "READCODE" "137J."
"current smoker" "current smoker" "READCODE" "137M."
"current smoker" "current smoker" "READCODE" "137P."
"current smoker" "current smoker" "READCODE" "137Q."
"current smoker" "current smoker" "READCODE" "137R."
"current smoker" "current smoker" "READCODE" "137U."
"current smoker" "current smoker" "READCODE" "137V."
"current smoker" "current smoker" "READCODE" "137W."
"current smoker" "current smoker" "READCODE" "137X."
"current smoker" "current smoker" "READCODE" "137Y."
"current smoker" "current smoker" "READCODE" "137Z."
"current smoker" "current smoker" "READCODE" "137a."
"current smoker" "current smoker" "READCODE" "137b."
"current smoker" "current smoker" "READCODE" "137c."
"current smoker" "current smoker" "READCODE" "137d."
"current smoker" "current smoker" "READCODE" "137e."
"current smoker" "current smoker" "READCODE" "137f."
"current smoker" "current smoker" "READCODE" "137g."
"current smoker" "current smoker" "READCODE" "137h."
"current smoker" "current smoker" "READCODE" "137l."
"current smoker" "current smoker" "READCODE" "137m."
"current smoker" "current smoker" "READCODE" "137n."
"current smoker" "current smoker" "READCODE" "137o."
"opioids" "opioids" "READCODE" "djz.."
"opioids" "opioids" "READCODE" "dibo."
"opioids" "opioids" "READCODE" "diap."
"opioids" "opioids" "READCODE" "dic3."
"opioids" "opioids" "READCODE" "dia1."
"opioids" "opioids" "READCODE" "djy.."
"opioids" "opioids" "READCODE" "dia3."
"opioids" "opioids" "READCODE" "dj1.."
"opioids" "opioids" "READCODE" "djh.."
"opioids" "opioids" "READCODE" "a811."
"opioids" "opioids" "READCODE" "o49.."
"opioids" "opioids" "READCODE" "dibz."
"opioids" "opioids" "READCODE" "a813."
"opioids" "opioids" "READCODE" "djB.."
"opioids" "opioids" "READCODE" "o4d.."
"opioids" "opioids" "READCODE" "diam."
"opioids" "opioids" "READCODE" "djk.."
"opioids" "opioids" "READCODE" "djg.."
"opioids" "opioids" "READCODE" "dic4."
"opioids" "opioids" "READCODE" "a812."
"opioids" "opioids" "READCODE" "dian."
"opioids" "opioids" "READCODE" "dibS."
"opioids" "opioids" "READCODE" "o4c.."
"opioids" "opioids" "READCODE" "dl1a."
"opioids" "opioids" "READCODE" "dicO."
"opioids" "opioids" "READCODE" "dj9.."
"opioids" "opioids" "READCODE" "dj6.."
"opioids" "opioids" "READCODE" "dibv."
"opioids" "opioids" "READCODE" "diaT."
"opioids" "opioids" "READCODE" "dl14."
"opioids" "opioids" "READCODE" "djf.."
"opioids" "opioids" "READCODE" "dica."
"opioids" "opioids" "READCODE" "dicJ."
"opioids" "opioids" "READCODE" "dl19."
"opioids" "opioids" "READCODE" "diaL."
"opioids" "opioids" "READCODE" "djm.."
"opioids" "opioids" "READCODE" "dicN."
"opioids" "opioids" "READCODE" "diaU."
"opioids" "opioids" "READCODE" "o42.."
"opioids" "opioids" "READCODE" "djc.."
"opioids" "opioids" "READCODE" "o46.."
"opioids" "opioids" "READCODE" "dia6."
"opioids" "opioids" "READCODE" "o47.."
"opioids" "opioids" "READCODE" "diaI."
"opioids" "opioids" "READCODE" "dibD."
"opioids" "opioids" "READCODE" "j28V."
"opioids" "opioids" "READCODE" "dicK."
"opioids" "opioids" "READCODE" "djA.."
"opioids" "opioids" "READCODE" "djd.."
"opioids" "opioids" "READCODE" "dibn."
"opioids" "opioids" "READCODE" "dibw."
"opioids" "opioids" "READCODE" "dibR."
"opioids" "opioids" "READCODE" "dj7.."
"opioids" "opioids" "READCODE" "dibK."
"opioids" "opioids" "READCODE" "dibJ."
"opioids" "opioids" "READCODE" "dia7."
"opioids" "opioids" "READCODE" "j28O."
"opioids" "opioids" "READCODE" "dji.."
"opioids" "opioids" "READCODE" "o4e.."
"opioids" "opioids" "READCODE" "dl11."
"opioids" "opioids" "READCODE" "o48.."
"opioids" "opioids" "READCODE" "diaJ."
"opioids" "opioids" "READCODE" "j28z."
"opioids" "opioids" "READCODE" "dj5.."
"opioids" "opioids" "READCODE" "djb.."
"opioids" "opioids" "READCODE" "j2pT."
"opioids" "opioids" "READCODE" "djj.."
"opioids" "opioids" "READCODE" "o41.."
"opioids" "opioids" "READCODE" "dib3."
"opioids" "opioids" "READCODE" "dje.."
"opioids" "opioids" "READCODE" "dl12."
"opioids" "opioids" "READCODE" "dj2.."
"opioids" "opioids" "READCODE" "o44.."
"opioids" "opioids" "READCODE" "dia2."
"opioids" "opioids" "READCODE" "dl15."
"opioids" "opioids" "READCODE" "dibG."
"opioids" "opioids" "READCODE" "dj8.."
"opioids" "opioids" "READCODE" "dj3.."
"opioids" "opioids" "READCODE" "dj4.."
"opioids" "opioids" "READCODE" "o45.."
"opioids" "opioids" "READCODE" "dibu."
"opioids" "opioids" "READCODE" "dl13."
"opioids" "opioids" "READCODE" "dja.."
"opioids" "opioids" "READCODE" "a81.."
"opioids" "opioids" "READCODE" "dibt."
"opioids" "opioids" "READCODE" "diaq."
"opioids" "opioids" "READCODE" "dicY."
"opioids" "opioids" "READCODE" "diao."
"opioids" "opioids" "READCODE" "dl18."
"dementia specialist referral" "dementia specialist referral" "READCODE" "8H46."
"dementia specialist referral" "dementia specialist referral" "READCODE" "8H49."
"dementia specialist referral" "dementia specialist referral" "READCODE" "8H4D."
"dementia specialist referral" "dementia specialist referral" "READCODE" "8H4P."
"dementia specialist referral" "dementia specialist referral" "READCODE" "8H4h."
"dementia specialist referral" "dementia specialist referral" "READCODE" "8H55."
"dementia specialist referral" "dementia specialist referral" "READCODE" "8H771"
"dementia specialist referral" "dementia specialist referral" "READCODE" "8H7A."
"dementia specialist referral" "dementia specialist referral" "READCODE" "8HJ3."
"dementia specialist referral" "dementia specialist referral" "READCODE" "8HJE."
"dementia specialist referral" "dementia specialist referral" "READCODE" "8HT6."
"dementia specialist referral" "dementia specialist referral" "READCODE" "8HTY."
"dementia specialist referral" "dementia specialist referral" "READCODE" "8HV4."
"dementia specialist referral" "dementia specialist referral" "READCODE" "8HVL."
"dementia specialist referral" "dementia specialist referral" "READCODE" "8HVO."
"dementia specialist referral" "dementia specialist referral" "READCODE" "8Hc.."
"dementia specialist referral" "dementia specialist referral" "READCODE" "8HlB."
"dementia specialist referral" "dementia specialist referral" "READCODE" "8HlD."
"gabapentinpregabalin" "gabapentin or pregabalin" "READCODE" "dnjx."
"gabapentinpregabalin" "gabapentin or pregabalin" "READCODE" "dnjy."
"gabapentinpregabalin" "gabapentin or pregabalin" "READCODE" "dnj.."
"gabapentinpregabalin" "gabapentin or pregabalin" "READCODE" "dnj3."
"gabapentinpregabalin" "gabapentin or pregabalin" "READCODE" "dnjA."
"gabapentinpregabalin" "gabapentin or pregabalin" "READCODE" "dnj1."
"gabapentinpregabalin" "gabapentin or pregabalin" "READCODE" "dnjz."
"gabapentinpregabalin" "gabapentin or pregabalin" "READCODE" "dnj2."
"gabapentinpregabalin" "gabapentin or pregabalin" "READCODE" "dnpt."
"gabapentinpregabalin" "gabapentin or pregabalin" "READCODE" "dnpx."
"gabapentinpregabalin" "gabapentin or pregabalin" "READCODE" "dnpv."
"gabapentinpregabalin" "gabapentin or pregabalin" "READCODE" "dnpr."
"gabapentinpregabalin" "gabapentin or pregabalin" "READCODE" "dnpu."
"gabapentinpregabalin" "gabapentin or pregabalin" "READCODE" "dnpy."
"gabapentinpregabalin" "gabapentin or pregabalin" "READCODE" "dnp.."
"gabapentinpregabalin" "gabapentin or pregabalin" "READCODE" "dnpw."
"gabapentinpregabalin" "gabapentin or pregabalin" "READCODE" "dnpz."
"gabapentinpregabalin" "gabapentin or pregabalin" "READCODE" "dnps."
